# Supplementary material for: Egg excretion indicators for the measurement of soil-transmitted helminth response to treatment
Source: PLoS Negl Trop Dis. 2022 Aug 2;16(8):e0010593. doi: 10.1371/journal.pntd.0010593 (PMC9374261; doi:10.1371/journal.pntd.0010593)
Supplement: S1 Table — Table a: Egg count means before and after treatment and drug efficacy outcomes for studies with follow-up duration between 22 and 45 days for Ascaris lumbricoides. Table b: Egg count means before and after treatment and drug efficacy outcomes for studies with follow-up duration between 22 and 45 days for Trichuris trichiura. Table c: Egg count means before and after treatment and drug efficacy outcomes for studies with follow-up duration between 22 and 45 days for hookworm. (XLSX) [file pntd.0010593.s001.xlsx]

## Sheet: Table a
studyid	reference	Drug	N	Mean EPG BSL	Mean EPG FU	ERR 95%CI	CR 95%CI
1	Olds et al, 1999	Placebo	215	1927.2	1344.7	30.22 ( 15.00; 43.54)	21.40% ( 15.91% ; 26.88% )
6	Scherrer et al, 2009	Placebo	1	7.99	0.00	100.00 (100.00; 100.00)	100.0% ( 100.0% ; 100.0% )
10	Yap et al, 2013	Placebo	87	46807	54369	-16.16 (-36.82; 1.26)	3.448% ( 0.000% ; 7.282% )
14	All Studies	Placebo	303	14807	16565	-11.87 (-29.15; 4.16)	16.50% ( 12.32% ; 20.68% )
1	Olds et al, 1999	Albendazole	234	1614.0	30.80	98.09 ( 96.30; 99.17)	79.91% ( 74.78% ; 85.05% )
4	Steinmann et al, 2011	Albendazole	78	19461	5.38	99.97 ( 99.90; 100.00)	96.15% ( 91.89% ; 100.0% )
5	Knopp et al, 2010	Albendazole	14	13884	0.00	100.00 (100.00; 100.00)	100.0% ( 100.0% ; 100.0% )
6	Scherrer et al, 2009	Albendazole	1	7.99	0.00	100.00 (100.00; 100.00)	100.0% ( 100.0% ; 100.0% )
14	All Studies	Albendazole	327	6391.4	23.32	99.64 ( 99.31; 99.84)	84.71% ( 80.81% ; 88.61% )
4	Steinmann et al, 2011	Mebendazole	71	22781	289.54	98.73 ( 95.39; 100.00)	92.96% ( 87.01% ; 98.91% )
5	Knopp et al, 2010	Mebendazole	19	11667	3395.8	70.89 ( -5.99; 99.91)	78.95% ( 60.62% ; 97.28% )
14	All Studies	Mebendazole	90	20434	945.31	95.37 ( 86.57; 99.59)	90.00% ( 83.80% ; 96.20% )
5	Knopp et al, 2010	Albendazole+Ivermectin	14	10665	205.12	98.08 ( 96.13; 100.00)	92.86% ( 79.37% ; 100.0% )
14	All Studies	Albendazole+Ivermectin	14	10665	205.12	98.08 ( 96.13; 100.00)	92.86% ( 79.37% ; 100.0% )
5	Knopp et al, 2010	Mebendazole+Ivermectin	19	7582.0	0.00	100.00 (100.00; 100.00)	100.0% ( 100.0% ; 100.0% )
14	All Studies	Mebendazole+Ivermectin	19	7582.0	0.00	100.00 (100.00; 100.00)	100.0% ( 100.0% ; 100.0% )
4	Steinmann et al, 2011	Albendazole 3d	63	22122	12.18	99.94 ( 99.79; 100.00)	96.83% ( 92.50% ; 100.0% )
10	Yap et al, 2013	Albendazole 3d	94	40388	73.86	99.82 ( 99.39; 100.00)	91.49% ( 85.85% ; 97.13% )
14	All Studies	Albendazole 3d	157	33058	49.11	99.85 ( 99.55; 100.00)	93.63% ( 89.81% ; 97.45% )
4	Steinmann et al, 2011	Mebendazole 3d	72	25893	8.41	99.97 ( 99.88; 100.00)	93.06% ( 87.18% ; 98.93% )
14	All Studies	Mebendazole 3d	72	25893	8.41	99.97 ( 99.88; 100.00)	93.06% ( 87.18% ; 98.93% )

## Sheet: Table b
studyid	studygroup	Drug	N	Mean EPG BSL	Mean EPG FU	ERR 95%CI	CR 95%CI
1	Olds et al, 1999	Placebo	215	1927.2	1344.7	30.22 ( 15.00; 43.54)	21.40% ( 15.91% ; 26.88% )
6	Scherrer et al, 2009	Placebo	1	7.99	0.00	100.00 (100.00; 100.00)	100.0% ( 100.0% ; 100.0% )
10	Yap et al, 2013	Placebo	87	46807	54369	-16.16 (-36.82; 1.26)	3.448% ( 0.000% ; 7.282% )
14	All Studies	Placebo	303	14807	16565	-11.87 (-29.15; 4.16)	16.50% ( 12.32% ; 20.68% )
1	Olds et al, 1999	Albendazole	234	1614.0	30.80	98.09 ( 96.30; 99.17)	79.91% ( 74.78% ; 85.05% )
4	Steinmann et al, 2011	Albendazole	78	19461	5.38	99.97 ( 99.90; 100.00)	96.15% ( 91.89% ; 100.0% )
5	Knopp et al, 2010	Albendazole	14	13884	0.00	100.00 (100.00; 100.00)	100.0% ( 100.0% ; 100.0% )
6	Scherrer et al, 2009	Albendazole	1	7.99	0.00	100.00 (100.00; 100.00)	100.0% ( 100.0% ; 100.0% )
14	All Studies	Albendazole	327	6391.4	23.32	99.64 ( 99.31; 99.84)	84.71% ( 80.81% ; 88.61% )
4	Steinmann et al, 2011	Mebendazole	71	22781	289.54	98.73 ( 95.39; 100.00)	92.96% ( 87.01% ; 98.91% )
5	Knopp et al, 2010	Mebendazole	19	11667	3395.8	70.89 ( -5.99; 99.91)	78.95% ( 60.62% ; 97.28% )
14	All Studies	Mebendazole	90	20434	945.31	95.37 ( 86.57; 99.59)	90.00% ( 83.80% ; 96.20% )
5	Knopp et al, 2010	Albendazole+Ivermectin	14	10665	205.12	98.08 ( 96.13; 100.00)	92.86% ( 79.37% ; 100.0% )
14	All Studies	Albendazole+Ivermectin	14	10665	205.12	98.08 ( 96.13; 100.00)	92.86% ( 79.37% ; 100.0% )
5	Knopp et al, 2010	Mebendazole+Ivermectin	19	7582.0	0.00	100.00 (100.00; 100.00)	100.0% ( 100.0% ; 100.0% )
14	All Studies	Mebendazole+Ivermectin	19	7582.0	0.00	100.00 (100.00; 100.00)	100.0% ( 100.0% ; 100.0% )
4	Steinmann et al, 2011	Albendazole 3d	63	22122	12.18	99.94 ( 99.79; 100.00)	96.83% ( 92.50% ; 100.0% )
10	Yap et al, 2013	Albendazole 3d	94	40388	73.86	99.82 ( 99.39; 100.00)	91.49% ( 85.85% ; 97.13% )
14	All Studies	Albendazole 3d	157	33058	49.11	99.85 ( 99.55; 100.00)	93.63% ( 89.81% ; 97.45% )
4	Steinmann et al, 2011	Mebendazole 3d	72	25893	8.41	99.97 ( 99.88; 100.00)	93.06% ( 87.18% ; 98.93% )
14	All Studies	Mebendazole 3d	72	25893	8.41	99.97 ( 99.88; 100.00)	93.06% ( 87.18% ; 98.93% )

## Sheet: Table c
studyid	studygroup	Drug	N	Mean EPG BSL	Mean EPG FU	ERR 95%CI	CR 95%CI
1	Olds et al, 1999	Placebo	219	369.70	321.14	13.14 (-12.55; 34.57)	19.18% ( 13.96% ; 24.39% )
6	Scherrer et al, 2009	Placebo	52	543.72	32.97	93.94 ( 80.95; 97.93)	61.54% ( 48.32% ; 74.76% )
10	Yap et al, 2013	Placebo	59	270.80	170.51	37.04 ( 7.70; 56.30)	13.56% ( 4.824% ; 22.30% )
14	All Studies	Placebo	330	379.44	248.80	34.43 ( 12.60; 52.78)	24.85% ( 20.19% ; 29.51% )
1	Olds et al, 1999	Albendazole	230	501.04	146.57	70.75 ( 56.11; 79.49)	45.65% ( 39.21% ; 52.09% )
4	Steinmann et al, 2011	Albendazole	55	124.70	13.63	89.07 ( 82.21; 95.20)	69.09% ( 56.88% ; 81.30% )
5	Knopp et al, 2010	Albendazole	40	148.98	30.58	79.48 ( 62.84; 90.85)	60.00% ( 44.82% ; 75.18% )
6	Scherrer et al, 2009	Albendazole	23	337.64	12.51	96.29 ( 89.43; 99.03)	69.57% ( 50.76% ; 88.37% )
14	All Studies	Albendazole	348	390.30	103.37	73.52 ( 62.55; 80.87)	52.59% ( 47.34% ; 57.83% )
4	Steinmann et al, 2011	Mebendazole	58	123.94	53.54	56.80 ( 34.59; 73.63)	31.03% ( 19.13% ; 42.94% )
5	Knopp et al, 2010	Mebendazole	36	223.82	110.08	50.82 ( 4.57; 76.68)	33.33% ( 17.93% ; 48.73% )
14	All Studies	Mebendazole	94	162.19	75.20	53.64 ( 33.69; 70.14)	31.91% ( 22.49% ; 41.34% )
5	Knopp et al, 2010	Albendazole+Ivermectin	32	228.01	218.64	4.11 (-83.63; 94.15)	65.63% ( 49.17% ; 82.08% )
14	All Studies	Albendazole+Ivermectin	32	228.01	218.64	4.11 (-83.63; 94.15)	65.63% ( 49.17% ; 82.08% )
5	Knopp et al, 2010	Mebendazole+Ivermectin	39	217.98	238.27	-9.31 (-97.82; 46.15)	25.64% ( 11.94% ; 39.35% )
14	All Studies	Mebendazole+Ivermectin	39	217.98	238.27	-9.31 (-97.82; 46.15)	25.64% ( 11.94% ; 39.35% )
4	Steinmann et al, 2011	Albendazole 3d	50	181.29	2.88	98.41 ( 95.78; 99.94)	92.00% ( 84.48% ; 99.52% )
10	Yap et al, 2013	Albendazole 3d	60	285.97	7.69	97.31 ( 90.30; 100.00)	96.67% ( 92.12% ; 100.0% )
14	All Studies	Albendazole 3d	110	238.39	5.50	97.69 ( 93.31; 99.78)	94.55% ( 90.30% ; 98.79% )
4	Steinmann et al, 2011	Mebendazole 3d	65	173.49	35.33	79.64 ( 63.16; 93.14)	58.46% ( 46.48% ; 70.44% )
14	All Studies	Mebendazole 3d	65	173.49	35.33	79.64 ( 63.16; 93.14)	58.46% ( 46.48% ; 70.44% )

## Sheet: References
studyid	reference	ref Number in article	Full title
1	Olds et al, 1999	23	Olds GR, King C, Hewlett J, Olveda R, Wu G, Ouma J, et al. Double-blind placebo-controlled study of concurrent administration of albendazole and praziquantel in schoolchildren with schistosomiasis and geohelminths. J Infect Dis. 1999;179(4):996-1003. doi: 10.1086/314686. PubMed PMID: 10068597.
4	Steinmann et al, 2011	28	Steinmann P, Utzinger J, Du ZW, Jiang JY, Chen JX, Hattendorf J, et al. Efficacy of single-dose and triple-dose albendazole and mebendazole against soil-transmitted helminths and Taenia spp.: a randomized controlled trial. PLoS One. 2011;6(9):e25003. doi: 10.1371/journal.pone.0025003. PubMed PMID: 21980373; PubMed Central PMCID: PMCPMC3181256.
5	Knopp et al, 2010	22	Knopp S, Mohammed KA, Speich B, Hattendorf J, Khamis IS, Khamis AN, et al. Albendazole and mebendazole administered alone or in combination with ivermectin against Trichuris trichiura: a randomized controlled trial. Clin Infect Dis. 2010;51(12):1420-8. doi: 10.1086/657310. PubMed PMID: 21062129.
6	Scherrer et al, 2009	24	Scherrer AU, Sjoberg MK, Allangba A, Traore M, Lohourignon LK, Tschannen AB, et al. Sequential analysis of helminth egg output in human stool samples following albendazole and praziquantel administration. Acta Trop. 2009;109(3):226-31. doi: 10.1016/j.actatropica.2008.11.015. PubMed PMID: 19070583.
10	Yap et al, 2013	30	Yap P, Wu FW, Du ZW, Hattendorf J, Chen R, Jiang JY, et al. Effect of deworming on physical fitness of school-aged children in Yunnan, China: a double-blind, randomized, placebo-controlled trial. PLoS Negl Trop Dis. 2014;8(7):e2983. doi: 10.1371/journal.pntd.0002983. PubMed PMID: 25010608; PubMed Central PMCID: PMCPMC4091871.
14	All Studies
