# Supplementary material for: Egg excretion indicators for the measurement of soil-transmitted helminth response to treatment
Source: PLoS Negl Trop Dis. 2022 Aug 2;16(8):e0010593. doi: 10.1371/journal.pntd.0010593 (PMC9374261; doi:10.1371/journal.pntd.0010593)
Supplement: S2 Table — Table a: Egg count means before and after treatment and drug efficacy outcomes per combination of species infection for studies with follow-up duration between 14 and 21 days for Ascaris lumbricoides. Table b: Egg count means before and after treatment and drug efficacy outcomes per combination of species infection for studies with follow-up duration between 14 and 21 days for Trichuris trichiura. Table c: Egg count means before and after treatment and drug efficacy outcomes per combination of species infection for studies with follow-up duration between 14 and 21 days for hookworm. (XLSX) [file pntd.0010593.s002.xlsx]

## Sheet: Table a
studyid	reference	Drug	Type_infec	N	Mean EPG BSL	Mean EPG FU	ERR 95%CI	CR 95%CI
2	Albonico et al, 2002	Placebo	Single	1	25.00	0.00	100.00 (100.00; 100.00)	100.0% ( 100.0% ; 100.0% )
2	Albonico et al, 2002	Placebo	AL - TT	3	290.67	306.50	-5.45 (-393.5; 50.39)	0.000% ( 0.000% ; 0.000% )
2	Albonico et al, 2002	Placebo	AL - HW	9	73.78	87.56	-18.67 (-233.7; 74.76)	44.44% ( 11.98% ; 76.91% )
2	Albonico et al, 2002	Placebo	TT - HW	.	.	.	. ( . ; . )	. ( . ; . )
2	Albonico et al, 2002	Placebo	triple	98	270.62	145.74	46.15 ( 23.25; 64.92)	26.09% ( 17.11% ; 35.06% )
7	Speich et al, 2012	Placebo	Single	.	.	.	. ( . ; . )	. ( . ; . )
7	Speich et al, 2012	Placebo	AL - TT	6	1641.0	3829.2	-133.3 (-812.9; 62.76)	0.000% ( 0.000% ; 0.000% )
7	Speich et al, 2012	Placebo	TT - HW	.	.	.	. ( . ; . )	. ( . ; . )
7	Speich et al, 2012	Placebo	triple	2	5334.0	4788.0	10.24 ( 1.73; 12.75)	0.000% ( 0.000% ; 0.000% )
14	All Studies	Placebo	Single	1	25.00	0.00	100.00 (100.00; 100.00)	100.0% ( 100.0% ; 100.0% )
14	All Studies	Placebo	AL - TT	9	1190.9	2822.7	-137.0 (-693.4; 54.97)	0.000% ( 0.000% ; 0.000% )
14	All Studies	Placebo	AL - HW	9	73.78	87.56	-18.67 (-233.7; 74.76)	44.44% ( 11.98% ; 76.91% )
14	All Studies	Placebo	TT - HW	.	.	.	. ( . ; . )	. ( . ; . )
14	All Studies	Placebo	triple	100	371.89	244.51	34.25 ( 16.04; 56.15)	25.53% ( 16.72% ; 34.35% )
14	All Studies	Placebo	All	119	408.37	392.17	3.97 (-53.48; 43.40)	26.13% ( 17.95% ; 34.30% )
3	Steinmann et al, 2008	Albendazole	Single	12	2801.8	181.85	93.51 ( 78.63; 100.00)	91.67% ( 76.03% ; 100.0% )
3	Steinmann et al, 2008	Albendazole	AL - TT	33	10907	25.92	99.76 ( 99.16; 100.00)	96.97% ( 91.12% ; 100.0% )
3	Steinmann et al, 2008	Albendazole	AL - HW	1	2422.1	0.00	100.00 (100.00; 100.00)	100.0% ( 100.0% ; 100.0% )
3	Steinmann et al, 2008	Albendazole	TT - HW	.	.	.	. ( . ; . )	. ( . ; . )
3	Steinmann et al, 2008	Albendazole	triple	82	9170.9	47.47	99.48 ( 98.68; 100.00)	96.34% ( 92.28% ; 100.0% )
7	Speich et al, 2012	Albendazole	Single	.	.	.	. ( . ; . )	. ( . ; . )
7	Speich et al, 2012	Albendazole	AL - TT	8	889.50	0.00	100.00 (100.00; 100.00)	100.0% ( 100.0% ; 100.0% )
7	Speich et al, 2012	Albendazole	TT - HW	.	.	.	. ( . ; . )	. ( . ; . )
7	Speich et al, 2012	Albendazole	triple	1	12.00	0.00	100.00 (100.00; 100.00)	100.0% ( 100.0% ; 100.0% )
8	Diawara et al, 2013	Albendazole	Single	16	2891.2	0.00	100.00 (100.00; 100.00)	100.0% ( 100.0% ; 100.0% )
8	Diawara et al, 2013	Albendazole	AL - TT	4	3860.9	0.00	100.00 (100.00; 100.00)	100.0% ( 100.0% ; 100.0% )
8	Diawara et al, 2013	Albendazole	AL - HW	7	911.27	0.00	100.00 (100.00; 100.00)	100.0% ( 100.0% ; 100.0% )
8	Diawara et al, 2013	Albendazole	TT - HW	.	.	.	. ( . ; . )	. ( . ; . )
8	Diawara et al, 2013	Albendazole	triple	3	2318.1	7577.9	-226.9 (-375.2; 100.00)	50.00% ( 0.000% ; 100.0% )
9	Speich et al, 2014	Albendazole	Single	.	.	.	. ( . ; . )	. ( . ; . )
9	Speich et al, 2014	Albendazole	TT - HW	.	.	.	. ( . ; . )	. ( . ; . )
9	Speich et al, 2014	Albendazole	triple	75	9746.0	496.16	94.91 ( 85.27; 99.68)	92.00% ( 85.86% ; 98.14% )
12	Belizario et al, 2013	Albendazole	Single	7	13115	2160.0	83.53 ( 54.87; 99.73)	42.86% ( 6.197% ; 79.52% )
12	Belizario et al, 2013	Albendazole	AL - TT	92	21889	1469.9	93.28 ( 83.26; 99.77)	74.16% ( 65.06% ; 83.25% )
13	Halpenny et al 2012	Albendazole	All	.	.	.	. ( . ; . )	. ( . ; . )
14	All Studies	Albendazole	Single	35	4905.4	576.74	88.24 ( 67.98; 98.90)	83.33% ( 70.00% ; 96.67% )
14	All Studies	Albendazole	AL - TT	137	17491	982.68	94.38 ( 86.41; 99.77)	82.09% ( 75.60% ; 88.58% )
14	All Studies	Albendazole	AL - HW	8	1100.1	0.00	100.00 (100.00; 100.00)	100.0% ( 100.0% ; 100.0% )
14	All Studies	Albendazole	TT - HW	.	.	.	. ( . ; . )	. ( . ; . )
14	All Studies	Albendazole	triple	161	9254.2	351.63	96.20 ( 91.56; 99.50)	93.75% ( 90.00% ; 97.50% )
14	All Studies	Albendazole	All	396	13853	794.75	94.26 ( 89.52; 98.05)	87.87% ( 84.55% ; 91.19% )
2	Albonico et al, 2002	Mebendazole	Single	2	29.50	7.00	76.27 ( 36.36; 81.94)	0.000% ( 0.000% ; 0.000% )
2	Albonico et al, 2002	Mebendazole	AL - TT	3	443.67	0.00	100.00 (100.00; 100.00)	100.0% ( 100.0% ; 100.0% )
2	Albonico et al, 2002	Mebendazole	AL - HW	3	131.00	0.00	100.00 (100.00; 100.00)	100.0% ( 100.0% ; 100.0% )
2	Albonico et al, 2002	Mebendazole	TT - HW	.	.	.	. ( . ; . )	. ( . ; . )
2	Albonico et al, 2002	Mebendazole	triple	115	254.77	1.24	99.51 ( 98.71; 100.00)	97.00% ( 93.66% ; 100.0% )
9	Speich et al, 2014	Mebendazole	Single	.	.	.	. ( . ; . )	. ( . ; . )
9	Speich et al, 2014	Mebendazole	AL - TT	1	1680.0	0.00	100.00 (100.00; 100.00)	100.0% ( 100.0% ; 100.0% )
9	Speich et al, 2014	Mebendazole	TT - HW	.	.	.	. ( . ; . )	. ( . ; . )
9	Speich et al, 2014	Mebendazole	triple	66	9907.7	1178.5	88.11 ( 70.95; 98.98)	90.91% ( 83.97% ; 97.84% )
11	Speich et al, 2015	Mebendazole	Single	.	.	.	. ( . ; . )	. ( . ; . )
11	Speich et al, 2015	Mebendazole	AL - TT	21	5635.1	193.43	96.57 ( 73.39; 100.00)	90.48% ( 77.92% ; 100.0% )
11	Speich et al, 2015	Mebendazole	TT - HW	.	.	.	. ( . ; . )	. ( . ; . )
11	Speich et al, 2015	Mebendazole	triple	23	9130.9	0.00	100.00 (100.00; 100.00)	100.0% ( 100.0% ; 100.0% )
14	All Studies	Mebendazole	Single	2	29.50	7.00	76.27 ( 36.36; 81.94)	0.000% ( 0.000% ; 0.000% )
14	All Studies	Mebendazole	AL - TT	25	4854.0	162.48	96.65 ( 75.13; 100.00)	92.00% ( 81.37% ; 100.0% )
14	All Studies	Mebendazole	AL - HW	3	131.00	0.00	100.00 (100.00; 100.00)	100.0% ( 100.0% ; 100.0% )
14	All Studies	Mebendazole	TT - HW	.	.	.	. ( . ; . )	. ( . ; . )
14	All Studies	Mebendazole	triple	204	4378.5	412.18	90.59 ( 77.70; 99.14)	95.24% ( 92.20% ; 98.27% )
14	All Studies	Mebendazole	All	234	4337.7	376.01	91.33 ( 80.74; 98.86)	94.50% ( 91.47% ; 97.52% )
11	Speich et al, 2015	Albendazole+Ivermectin	Single	.	.	.	. ( . ; . )	. ( . ; . )
11	Speich et al, 2015	Albendazole+Ivermectin	AL - TT	23	7776.0	0.00	100.00 (100.00; 100.00)	100.0% ( 100.0% ; 100.0% )
11	Speich et al, 2015	Albendazole+Ivermectin	TT - HW	.	.	.	. ( . ; . )	. ( . ; . )
11	Speich et al, 2015	Albendazole+Ivermectin	triple	27	16447	0.22	100.00 (100.00; 100.00)	96.30% ( 89.17% ; 100.0% )
12	Belizario et al, 2013	Albendazole+Ivermectin	Single	6	9536.2	8.00	99.92 ( 99.53; 100.00)	83.33% ( 53.51% ; 100.0% )
12	Belizario et al, 2013	Albendazole+Ivermectin	AL - TT	99	43499	210.75	99.52 ( 98.91; 99.88)	80.21% ( 72.24% ; 88.18% )
14	All Studies	Albendazole+Ivermectin	Single	6	9536.2	8.00	99.92 ( 99.53; 100.00)	83.33% ( 53.51% ; 100.0% )
14	All Studies	Albendazole+Ivermectin	AL - TT	122	36764	170.02	99.54 ( 98.95; 99.89)	84.03% ( 77.45% ; 90.61% )
14	All Studies	Albendazole+Ivermectin	TT - HW	.	.	.	. ( . ; . )	. ( . ; . )
14	All Studies	Albendazole+Ivermectin	triple	27	16447	0.22	100.00 (100.00; 100.00)	96.30% ( 89.17% ; 100.0% )
14	All Studies	Albendazole+Ivermectin	All	155	32171	133.46	99.59 ( 99.07; 99.90)	86.18% ( 80.70% ; 91.67% )
11	Speich et al, 2015	Albendazole+Mebendazole	Single	.	.	.	. ( . ; . )	. ( . ; . )
11	Speich et al, 2015	Albendazole+Mebendazole	AL - TT	14	1883.6	0.00	100.00 (100.00; 100.00)	100.0% ( 100.0% ; 100.0% )
11	Speich et al, 2015	Albendazole+Mebendazole	TT - HW	.	.	.	. ( . ; . )	. ( . ; . )
11	Speich et al, 2015	Albendazole+Mebendazole	triple	26	18286	1108.2	93.94 ( 69.32; 100.00)	96.15% ( 88.76% ; 100.0% )
14	All Studies	Albendazole+Mebendazole	Single	.	.	.	. ( . ; . )	. ( . ; . )
14	All Studies	Albendazole+Mebendazole	AL - TT	14	1883.6	0.00	100.00 (100.00; 100.00)	100.0% ( 100.0% ; 100.0% )
14	All Studies	Albendazole+Mebendazole	TT - HW	.	.	.	. ( . ; . )	. ( . ; . )
14	All Studies	Albendazole+Mebendazole	triple	26	18286	1108.2	93.94 ( 69.32; 100.00)	96.15% ( 88.76% ; 100.0% )
14	All Studies	Albendazole+Mebendazole	All	40	12545	720.30	94.26 ( 72.66; 100.00)	97.50% ( 92.66% ; 100.0% )
9	Speich et al, 2014	Albendazole+Oxantel-Palmoate	Single	.	.	.	. ( . ; . )	. ( . ; . )
9	Speich et al, 2014	Albendazole+Oxantel-Palmoate	AL - HW	2	45.00	0.00	100.00 (100.00; 100.00)	100.0% ( 100.0% ; 100.0% )
9	Speich et al, 2014	Albendazole+Oxantel-Palmoate	TT - HW	.	.	.	. ( . ; . )	. ( . ; . )
9	Speich et al, 2014	Albendazole+Oxantel-Palmoate	triple	69	7732.0	167.83	97.83 ( 93.51; 100.00)	94.20% ( 88.69% ; 99.72% )
11	Speich et al, 2015	Albendazole+Oxantel-Palmoate	Single	.	.	.	. ( . ; . )	. ( . ; . )
11	Speich et al, 2015	Albendazole+Oxantel-Palmoate	AL - TT	17	7352.1	0.00	100.00 (100.00; 100.00)	100.0% ( 100.0% ; 100.0% )
11	Speich et al, 2015	Albendazole+Oxantel-Palmoate	TT - HW	.	.	.	. ( . ; . )	. ( . ; . )
11	Speich et al, 2015	Albendazole+Oxantel-Palmoate	triple	30	9635.3	408.20	95.76 ( 84.18; 100.00)	96.67% ( 90.24% ; 100.0% )
14	All Studies	Albendazole+Oxantel-Palmoate	Single	.	.	.	. ( . ; . )	. ( . ; . )
14	All Studies	Albendazole+Oxantel-Palmoate	AL - TT	17	7352.1	0.00	100.00 (100.00; 100.00)	100.0% ( 100.0% ; 100.0% )
14	All Studies	Albendazole+Oxantel-Palmoate	AL - HW	2	45.00	0.00	100.00 (100.00; 100.00)	100.0% ( 100.0% ; 100.0% )
14	All Studies	Albendazole+Oxantel-Palmoate	TT - HW	.	.	.	. ( . ; . )	. ( . ; . )
14	All Studies	Albendazole+Oxantel-Palmoate	triple	99	8308.8	240.67	97.10 ( 93.10; 100.00)	94.95% ( 90.64% ; 99.26% )
14	All Studies	Albendazole+Oxantel-Palmoate	All	118	8030.9	201.92	97.49 ( 93.91; 100.00)	95.76% ( 92.13% ; 99.40% )
3	Steinmann et al, 2008	Tribendimidine	Single	4	1296.0	0.00	100.00 (100.00; 100.00)	100.0% ( 100.0% ; 100.0% )
3	Steinmann et al, 2008	Tribendimidine	AL - TT	18	7796.4	0.67	99.99 ( 99.97; 100.00)	94.44% ( 83.86% ; 100.0% )
3	Steinmann et al, 2008	Tribendimidine	AL - HW	5	8594.7	0.00	100.00 (100.00; 100.00)	100.0% ( 100.0% ; 100.0% )
3	Steinmann et al, 2008	Tribendimidine	TT - HW	.	.	.	. ( . ; . )	. ( . ; . )
3	Steinmann et al, 2008	Tribendimidine	triple	55	8320.8	63.66	99.23 ( 97.99; 99.96)	89.09% ( 80.85% ; 97.33% )
14	All Studies	Tribendimidine	Single	4	1296.0	0.00	100.00 (100.00; 100.00)	100.0% ( 100.0% ; 100.0% )
14	All Studies	Tribendimidine	AL - TT	18	7796.4	0.67	99.99 ( 99.97; 100.00)	94.44% ( 83.86% ; 100.0% )
14	All Studies	Tribendimidine	AL - HW	5	8594.7	0.00	100.00 (100.00; 100.00)	100.0% ( 100.0% ; 100.0% )
14	All Studies	Tribendimidine	TT - HW	.	.	.	. ( . ; . )	. ( . ; . )
14	All Studies	Tribendimidine	triple	55	8320.8	63.66	99.23 ( 97.99; 99.96)	89.09% ( 80.85% ; 97.33% )
14	All Studies	Tribendimidine	All	82	7879.7	42.84	99.46 ( 98.61; 99.97)	91.46% ( 85.42% ; 97.51% )
7	Speich et al, 2012	Nitazoxanide	Single	2	171.00	348.00	-103.5 (-231.4; 100.00)	50.00% ( 0.000% ; 100.0% )
7	Speich et al, 2012	Nitazoxanide	AL - TT	4	1129.5	331.50	70.65 ( -2356; 100.00)	75.00% ( 32.57% ; 100.0% )
7	Speich et al, 2012	Nitazoxanide	TT - HW	.	.	.	. ( . ; . )	. ( . ; . )
7	Speich et al, 2012	Nitazoxanide	triple	2	1557.0	3489.0	-124.1 (-159.0; 100.00)	50.00% ( 0.000% ; 100.0% )
14	All Studies	Nitazoxanide	Single	2	171.00	348.00	-103.5 (-231.4; 100.00)	50.00% ( 0.000% ; 100.0% )
14	All Studies	Nitazoxanide	AL - TT	4	1129.5	331.50	70.65 ( -2356; 100.00)	75.00% ( 32.57% ; 100.0% )
14	All Studies	Nitazoxanide	TT - HW	.	.	.	. ( . ; . )	. ( . ; . )
14	All Studies	Nitazoxanide	triple	2	1557.0	3489.0	-124.1 (-159.0; 100.00)	50.00% ( 0.000% ; 100.0% )
14	All Studies	Nitazoxanide	All	8	996.75	1125.0	-12.87 (-197.4; 100.00)	62.50% ( 28.95% ; 96.05% )
7	Speich et al, 2012	Nitazoxanide+Albendazole	Single	.	.	.	. ( . ; . )	. ( . ; . )
7	Speich et al, 2012	Nitazoxanide+Albendazole	AL - TT	3	5114.0	0.00	100.00 (100.00; 100.00)	100.0% ( 100.0% ; 100.0% )
7	Speich et al, 2012	Nitazoxanide+Albendazole	TT - HW	.	.	.	. ( . ; . )	. ( . ; . )
7	Speich et al, 2012	Nitazoxanide+Albendazole	triple	3	1876.0	0.00	100.00 (100.00; 100.00)	100.0% ( 100.0% ; 100.0% )
14	All Studies	Nitazoxanide+Albendazole	Single	.	.	.	. ( . ; . )	. ( . ; . )
14	All Studies	Nitazoxanide+Albendazole	AL - TT	3	5114.0	0.00	100.00 (100.00; 100.00)	100.0% ( 100.0% ; 100.0% )
14	All Studies	Nitazoxanide+Albendazole	TT - HW	.	.	.	. ( . ; . )	. ( . ; . )
14	All Studies	Nitazoxanide+Albendazole	triple	3	1876.0	0.00	100.00 (100.00; 100.00)	100.0% ( 100.0% ; 100.0% )
14	All Studies	Nitazoxanide+Albendazole	All	6	3495.0	0.00	100.00 (100.00; 100.00)	100.0% ( 100.0% ; 100.0% )
9	Speich et al, 2014	Oxantel-Palmoate	Single	.	.	.	. ( . ; . )	. ( . ; . )
9	Speich et al, 2014	Oxantel-Palmoate	AL - HW	1	6.00	0.00	100.00 (100.00; 100.00)	100.0% ( 100.0% ; 100.0% )
9	Speich et al, 2014	Oxantel-Palmoate	TT - HW	.	.	.	. ( . ; . )	. ( . ; . )
9	Speich et al, 2014	Oxantel-Palmoate	triple	78	10574	12534	-18.54 (-43.75; 4.97)	8.974% ( 2.632% ; 15.32% )
14	All Studies	Oxantel-Palmoate	Single	.	.	.	. ( . ; . )	. ( . ; . )
14	All Studies	Oxantel-Palmoate	AL - HW	1	6.00	0.00	100.00 (100.00; 100.00)	100.0% ( 100.0% ; 100.0% )
14	All Studies	Oxantel-Palmoate	TT - HW	.	.	.	. ( . ; . )	. ( . ; . )
14	All Studies	Oxantel-Palmoate	triple	78	10574	12534	-18.54 (-43.75; 4.97)	8.974% ( 2.632% ; 15.32% )
14	All Studies	Oxantel-Palmoate	All	79	10440	12375	-18.54 (-43.75; 4.97)	10.13% ( 3.474% ; 16.78% )
2	Albonico et al, 2002	Pyrantel-Oxantel	Single	1	41.00	0.00	100.00 (100.00; 100.00)	100.0% ( 100.0% ; 100.0% )
2	Albonico et al, 2002	Pyrantel-Oxantel	AL - TT	1	941.00	0.00	100.00 (100.00; 100.00)	100.0% ( 100.0% ; 100.0% )
2	Albonico et al, 2002	Pyrantel-Oxantel	AL - HW	3	428.33	0.00	100.00 (100.00; 100.00)	100.0% ( 100.0% ; 100.0% )
2	Albonico et al, 2002	Pyrantel-Oxantel	TT - HW	.	.	.	. ( . ; . )	. ( . ; . )
2	Albonico et al, 2002	Pyrantel-Oxantel	triple	105	290.59	0.49	99.83 ( 99.52; 100.00)	97.92% ( 95.06% ; 100.0% )
14	All Studies	Pyrantel-Oxantel	Single	1	41.00	0.00	100.00 (100.00; 100.00)	100.0% ( 100.0% ; 100.0% )
14	All Studies	Pyrantel-Oxantel	AL - TT	1	941.00	0.00	100.00 (100.00; 100.00)	100.0% ( 100.0% ; 100.0% )
14	All Studies	Pyrantel-Oxantel	AL - HW	3	428.33	0.00	100.00 (100.00; 100.00)	100.0% ( 100.0% ; 100.0% )
14	All Studies	Pyrantel-Oxantel	TT - HW	.	.	.	. ( . ; . )	. ( . ; . )
14	All Studies	Pyrantel-Oxantel	triple	105	290.59	0.49	99.83 ( 99.52; 100.00)	97.92% ( 95.06% ; 100.0% )
14	All Studies	Pyrantel-Oxantel	All	110	297.99	0.47	99.84 ( 99.55; 100.00)	98.02% ( 95.30% ; 100.0% )
12	Belizario et al, 2013	Diethylcarbamazine	Single	4	86106	72000	16.38 ( 14.04; 100.00)	75.00% ( 32.57% ; 100.0% )
12	Belizario et al, 2013	Diethylcarbamazine	AL - TT	98	42564	27160	36.19 ( 1.77; 59.30)	21.88% ( 13.61% ; 30.14% )
14	All Studies	Diethylcarbamazine	Single	4	86106	72000	16.38 ( 14.04; 100.00)	75.00% ( 32.57% ; 100.0% )
14	All Studies	Diethylcarbamazine	AL - TT	98	42564	27160	36.19 ( 1.77; 59.30)	21.88% ( 13.61% ; 30.14% )
14	All Studies	Diethylcarbamazine	All	102	44271	28954	34.60 ( 3.27; 56.26)	24.00% ( 15.63% ; 32.37% )
12	Belizario et al, 2013	Ivermectin	Single	5	21682	0.00	100.00 (100.00; 100.00)	100.0% ( 100.0% ; 100.0% )
12	Belizario et al, 2013	Ivermectin	AL - TT	97	36275	2160.0	94.05 ( 84.43; 99.07)	80.00% ( 71.96% ; 88.04% )
14	All Studies	Ivermectin	Single	5	21682	0.00	100.00 (100.00; 100.00)	100.0% ( 100.0% ; 100.0% )
14	All Studies	Ivermectin	AL - TT	97	36275	2160.0	94.05 ( 84.43; 99.07)	80.00% ( 71.96% ; 88.04% )
14	All Studies	Ivermectin	All	102	35560	2072.7	94.17 ( 85.22; 99.11)	80.81% ( 73.05% ; 88.57% )

## Sheet: Table b
studyid	studygroup	Drug	Type_infec	N	Mean EPG BSL	Mean EPG FU	ERR 95%CI	CR 95%CI
2	Albonico et al, 2002	Placebo	Single	9	20.00	59.44	-197.2 (-790.9; 46.34)	11.11% ( 0.000% ; 31.64% )
2	Albonico et al, 2002	Placebo	AL - TT	3	29.00	37.00	-27.59 (-211.1; 52.63)	0.000% ( 0.000% ; 0.000% )
2	Albonico et al, 2002	Placebo	AL - HW	.	.	.	. ( . ; . )	. ( . ; . )
2	Albonico et al, 2002	Placebo	TT - HW	286	30.06	24.54	18.37 ( 0.61; 33.23)	13.53% ( 9.423% ; 17.64% )
2	Albonico et al, 2002	Placebo	triple	98	41.93	31.03	25.99 ( 2.48; 44.90)	6.522% ( 1.476% ; 11.57% )
7	Speich et al, 2012	Placebo	Single	135	312.49	306.11	2.04 (-25.02; 24.10)	9.524% ( 4.398% ; 14.65% )
7	Speich et al, 2012	Placebo	AL - TT	6	289.00	360.00	-24.57 (-197.8; 40.25)	0.000% ( 0.000% ; 0.000% )
7	Speich et al, 2012	Placebo	TT - HW	6	198.33	190.80	3.80 (-228.4; 68.17)	0.000% ( 0.000% ; 0.000% )
7	Speich et al, 2012	Placebo	triple	2	417.00	273.00	34.53 (-32.69; 74.71)	0.000% ( 0.000% ; 0.000% )
14	All Studies	Placebo	Single	144	294.21	289.66	1.54 (-25.88; 23.47)	9.630% ( 4.653% ; 14.61% )
14	All Studies	Placebo	AL - TT	9	202.33	267.71	-32.31 (-211.1; 37.95)	0.000% ( 0.000% ; 0.000% )
14	All Studies	Placebo	AL - HW	.	.	.	. ( . ; . )	. ( . ; . )
14	All Studies	Placebo	TT - HW	292	33.52	28.21	15.85 ( -5.34; 33.24)	13.24% ( 9.208% ; 17.26% )
14	All Studies	Placebo	triple	100	49.43	36.18	26.80 ( 0.85; 46.12)	6.383% ( 1.441% ; 11.32% )
14	All Studies	Placebo	All	545	108.11	102.47	5.22 (-14.44; 22.38)	10.83% ( 8.125% ; 13.53% )
3	Steinmann et al, 2008	Albendazole	Single	14	467.05	162.73	65.16 ( 30.00; 76.25)	7.143% ( 0.000% ; 20.63% )
3	Steinmann et al, 2008	Albendazole	AL - TT	33	556.65	237.87	57.27 ( 28.61; 74.32)	9.091% ( 0.000% ; 18.90% )
3	Steinmann et al, 2008	Albendazole	AL - HW	.	.	.	. ( . ; . )	. ( . ; . )
3	Steinmann et al, 2008	Albendazole	TT - HW	20	549.76	188.65	65.69 ( 43.01; 80.69)	5.000% ( 0.000% ; 14.55% )
3	Steinmann et al, 2008	Albendazole	triple	82	442.33	208.22	52.93 ( 35.68; 66.33)	18.29% ( 9.925% ; 26.66% )
7	Speich et al, 2012	Albendazole	Single	123	269.38	318.91	-18.39 (-53.71; 11.32)	15.52% ( 8.928% ; 22.11% )
7	Speich et al, 2012	Albendazole	AL - TT	8	558.75	1957.5	-250.3 (-560.5; 55.00)	12.50% ( 0.000% ; 35.42% )
7	Speich et al, 2012	Albendazole	TT - HW	10	2832.0	1162.2	58.96 ( 13.69; 64.00)	0.000% ( 0.000% ; 0.000% )
7	Speich et al, 2012	Albendazole	triple	1	234.00	306.00	-30.77 (-30.77; -30.77)	0.000% ( 0.000% ; 0.000% )
8	Diawara et al, 2013	Albendazole	Single	24	200.84	150.55	25.04 (-35.05; 87.08)	55.56% ( 32.60% ; 78.51% )
8	Diawara et al, 2013	Albendazole	AL - TT	4	503.60	23.98	95.24 ( 73.33; 100.00)	75.00% ( 32.57% ; 100.0% )
8	Diawara et al, 2013	Albendazole	AL - HW	.	.	.	. ( . ; . )	. ( . ; . )
8	Diawara et al, 2013	Albendazole	TT - HW	7	102.77	83.93	18.33 (-131.6; 100.00)	50.00% ( 1.001% ; 99.00% )
8	Diawara et al, 2013	Albendazole	triple	3	151.88	215.83	-42.11 (-184.2; 100.00)	50.00% ( 0.000% ; 100.0% )
9	Speich et al, 2014	Albendazole	Single	4	732.00	628.50	14.14 ( 8.30; 100.00)	25.00% ( 0.000% ; 67.43% )
9	Speich et al, 2014	Albendazole	TT - HW	35	830.40	530.74	36.09 ( 14.05; 53.27)	2.857% ( 0.000% ; 8.376% )
9	Speich et al, 2014	Albendazole	triple	75	1881.7	1290.3	31.43 ( 6.28; 49.78)	1.333% ( 0.000% ; 3.929% )
12	Belizario et al, 2013	Albendazole	Single	57	2246.7	458.57	79.59 ( 67.72; 88.27)	33.93% ( 21.53% ; 46.33% )
12	Belizario et al, 2013	Albendazole	AL - TT	92	8698.2	4486.4	48.42 (-10.14; 89.91)	31.46% ( 21.81% ; 41.11% )
13	Halpenny et al 2012	Albendazole	All	.	.	.	. ( . ; . )	. ( . ; . )
14	All Studies	Albendazole	Single	222	790.47	337.38	57.32 ( 39.49; 69.06)	23.56% ( 17.79% ; 29.32% )
14	All Studies	Albendazole	AL - TT	137	6022.5	3155.9	47.60 ( -7.75; 86.68)	26.12% ( 18.68% ; 33.56% )
14	All Studies	Albendazole	AL - HW	.	.	.	. ( . ; . )	. ( . ; . )
14	All Studies	Albendazole	TT - HW	72	959.70	497.20	48.19 ( 31.46; 56.49)	5.797% ( 0.283% ; 11.31% )
14	All Studies	Albendazole	triple	161	1106.1	716.14	35.26 ( 15.96; 49.48)	10.62% ( 5.850% ; 15.40% )
14	All Studies	Albendazole	All	598	2137.5	1122.3	47.49 ( 12.84; 72.33)	21.31% ( 18.02% ; 24.60% )
2	Albonico et al, 2002	Mebendazole	Single	14	8.07	6.75	16.37 (-110.7; 65.25)	16.67% ( 0.000% ; 37.75% )
2	Albonico et al, 2002	Mebendazole	AL - TT	3	11.67	6.67	42.86 (-125.0; 100.00)	33.33% ( 0.000% ; 86.68% )
2	Albonico et al, 2002	Mebendazole	AL - HW	.	.	.	. ( . ; . )	. ( . ; . )
2	Albonico et al, 2002	Mebendazole	TT - HW	308	31.21	12.56	59.74 ( 50.32; 68.09)	26.99% ( 21.87% ; 32.11% )
2	Albonico et al, 2002	Mebendazole	triple	115	45.86	12.12	73.57 ( 64.76; 80.07)	21.00% ( 13.02% ; 28.98% )
9	Speich et al, 2014	Mebendazole	Single	2	567.00	270.00	52.38 ( -1800; 82.26)	0.000% ( 0.000% ; 0.000% )
9	Speich et al, 2014	Mebendazole	AL - TT	1	1422.0	762.00	46.41 ( 46.41; 46.41)	0.000% ( 0.000% ; 0.000% )
9	Speich et al, 2014	Mebendazole	TT - HW	40	1629.1	1057.7	35.08 ( -0.15; 66.22)	7.500% ( 0.000% ; 15.66% )
9	Speich et al, 2014	Mebendazole	triple	66	2130.0	1193.8	43.95 ( 13.74; 64.89)	15.15% ( 6.501% ; 23.80% )
11	Speich et al, 2015	Mebendazole	Single	45	790.31	852.62	-7.88 (-50.59; 36.03)	11.11% ( 1.929% ; 20.29% )
11	Speich et al, 2015	Mebendazole	AL - TT	21	959.71	622.86	35.10 (-61.35; 74.36)	4.762% ( 0.000% ; 13.87% )
11	Speich et al, 2015	Mebendazole	TT - HW	18	838.33	681.33	18.73 (-16.18; 56.54)	16.67% ( 0.000% ; 33.88% )
11	Speich et al, 2015	Mebendazole	triple	23	1620.3	1273.8	21.39 (-42.60; 63.54)	0.000% ( 0.000% ; 0.000% )
14	All Studies	Mebendazole	Single	61	603.46	660.83	-9.51 (-52.73; 34.04)	11.86% ( 3.613% ; 20.12% )
14	All Studies	Mebendazole	AL - TT	25	864.44	554.48	35.86 (-53.12; 73.14)	8.000% ( 0.000% ; 18.63% )
14	All Studies	Mebendazole	AL - HW	.	.	.	. ( . ; . )	. ( . ; . )
14	All Studies	Mebendazole	TT - HW	366	245.54	167.73	31.69 ( 4.04; 57.72)	24.21% ( 19.70% ; 28.71% )
14	All Studies	Mebendazole	triple	204	897.66	578.32	35.57 ( 5.83; 56.08)	16.40% ( 11.12% ; 21.68% )
14	All Studies	Mebendazole	All	656	505.20	355.41	29.65 ( 10.61; 46.19)	20.00% ( 16.85% ; 23.15% )
11	Speich et al, 2015	Albendazole+Ivermectin	Single	44	891.64	177.32	80.11 ( 66.81; 87.93)	25.00% ( 12.21% ; 37.79% )
11	Speich et al, 2015	Albendazole+Ivermectin	AL - TT	23	871.83	191.74	78.01 ( 57.91; 90.74)	26.09% ( 8.141% ; 44.03% )
11	Speich et al, 2015	Albendazole+Ivermectin	TT - HW	15	1427.3	39.60	97.23 ( 92.01; 99.10)	46.67% ( 21.42% ; 71.91% )
11	Speich et al, 2015	Albendazole+Ivermectin	triple	27	1287.8	144.67	88.77 ( 78.11; 94.73)	22.22% ( 6.541% ; 37.90% )
12	Belizario et al, 2013	Albendazole+Ivermectin	Single	50	1852.2	26.40	98.57 ( 96.99; 99.51)	82.00% ( 71.35% ; 92.65% )
12	Belizario et al, 2013	Albendazole+Ivermectin	AL - TT	99	6522.9	172.50	97.36 ( 91.89; 99.36)	58.33% ( 48.47% ; 68.20% )
14	All Studies	Albendazole+Ivermectin	Single	94	1402.6	97.04	93.08 ( 87.83; 96.27)	55.32% ( 45.27% ; 65.37% )
14	All Studies	Albendazole+Ivermectin	AL - TT	122	5457.5	176.22	96.77 ( 91.23; 98.94)	52.10% ( 43.13% ; 61.08% )
14	All Studies	Albendazole+Ivermectin	TT - HW	15	1427.3	39.60	97.23 ( 92.01; 99.10)	46.67% ( 21.42% ; 71.91% )
14	All Studies	Albendazole+Ivermectin	triple	27	1287.8	144.67	88.77 ( 78.11; 94.73)	22.22% ( 6.541% ; 37.90% )
14	All Studies	Albendazole+Ivermectin	All	258	3309.5	135.65	95.90 ( 91.78; 97.95)	49.80% ( 43.67% ; 55.94% )
11	Speich et al, 2015	Albendazole+Mebendazole	Single	47	789.28	737.36	6.58 (-44.73; 43.87)	6.383% ( 0.000% ; 13.37% )
11	Speich et al, 2015	Albendazole+Mebendazole	AL - TT	14	627.00	605.57	3.42 (-82.19; 60.49)	7.143% ( 0.000% ; 20.63% )
11	Speich et al, 2015	Albendazole+Mebendazole	TT - HW	20	691.10	437.10	36.75 ( 9.60; 56.85)	10.00% ( 0.000% ; 23.15% )
11	Speich et al, 2015	Albendazole+Mebendazole	triple	26	2282.5	1149.0	49.66 ( -6.87; 76.33)	11.54% ( 0.000% ; 23.82% )
14	All Studies	Albendazole+Mebendazole	Single	47	789.28	737.36	6.58 (-44.73; 43.87)	6.383% ( 0.000% ; 13.37% )
14	All Studies	Albendazole+Mebendazole	AL - TT	14	627.00	605.57	3.42 (-82.19; 60.49)	7.143% ( 0.000% ; 20.63% )
14	All Studies	Albendazole+Mebendazole	TT - HW	20	691.10	437.10	36.75 ( 9.60; 56.85)	10.00% ( 0.000% ; 23.15% )
14	All Studies	Albendazole+Mebendazole	triple	26	2282.5	1149.0	49.66 ( -6.87; 76.33)	11.54% ( 0.000% ; 23.82% )
14	All Studies	Albendazole+Mebendazole	All	107	1112.5	764.03	31.33 ( -1.27; 54.44)	8.411% ( 3.152% ; 13.67% )
9	Speich et al, 2014	Albendazole+Oxantel-Palmoate	Single	5	195.60	734.40	-275.5 ( -1114; 100.00)	40.00% ( 0.000% ; 82.94% )
9	Speich et al, 2014	Albendazole+Oxantel-Palmoate	AL - HW	.	.	.	. ( . ; . )	. ( . ; . )
9	Speich et al, 2014	Albendazole+Oxantel-Palmoate	TT - HW	38	1271.7	128.68	89.88 ( 82.86; 94.07)	36.84% ( 21.51% ; 52.18% )
9	Speich et al, 2014	Albendazole+Oxantel-Palmoate	triple	69	1516.0	586.87	61.29 ( 32.48; 82.30)	27.54% ( 17.00% ; 38.08% )
11	Speich et al, 2015	Albendazole+Oxantel-Palmoate	Single	36	775.50	37.89	95.11 ( 88.18; 99.18)	69.44% ( 54.40% ; 84.49% )
11	Speich et al, 2015	Albendazole+Oxantel-Palmoate	AL - TT	17	1252.9	246.00	80.37 (-13.74; 100.00)	82.35% ( 64.23% ; 100.0% )
11	Speich et al, 2015	Albendazole+Oxantel-Palmoate	TT - HW	25	1215.5	844.08	30.56 (-124.8; 99.88)	80.00% ( 64.32% ; 95.68% )
11	Speich et al, 2015	Albendazole+Oxantel-Palmoate	triple	30	1760.5	326.60	81.45 ( 68.47; 91.81)	50.00% ( 32.11% ; 67.89% )
14	All Studies	Albendazole+Oxantel-Palmoate	Single	41	704.78	122.83	82.57 ( 48.34; 98.45)	65.85% ( 51.34% ; 80.37% )
14	All Studies	Albendazole+Oxantel-Palmoate	AL - TT	17	1252.9	246.00	80.37 (-13.74; 100.00)	82.35% ( 64.23% ; 100.0% )
14	All Studies	Albendazole+Oxantel-Palmoate	AL - HW	.	.	.	. ( . ; . )	. ( . ; . )
14	All Studies	Albendazole+Oxantel-Palmoate	TT - HW	63	1249.4	412.57	66.98 ( 5.15; 95.55)	53.97% ( 41.66% ; 66.28% )
14	All Studies	Albendazole+Oxantel-Palmoate	triple	99	1590.1	508.00	68.05 ( 47.60; 82.45)	34.34% ( 24.99% ; 43.70% )
14	All Studies	Albendazole+Oxantel-Palmoate	All	220	1301.5	388.65	70.14 ( 51.65; 84.87)	49.55% ( 42.94% ; 56.15% )
3	Steinmann et al, 2008	Tribendimidine	Single	12	226.15	293.10	-29.60 (-337.4; 57.94)	25.00% ( 0.500% ; 49.50% )
3	Steinmann et al, 2008	Tribendimidine	AL - TT	18	135.00	290.88	-115.5 (-248.3; -36.08)	5.556% ( 0.000% ; 16.14% )
3	Steinmann et al, 2008	Tribendimidine	AL - HW	.	.	.	. ( . ; . )	. ( . ; . )
3	Steinmann et al, 2008	Tribendimidine	TT - HW	14	355.14	296.05	16.64 (-96.46; 71.64)	0.000% ( 0.000% ; 0.000% )
3	Steinmann et al, 2008	Tribendimidine	triple	55	565.73	354.12	37.41 ( 13.43; 53.99)	3.636% ( 0.000% ; 8.584% )
14	All Studies	Tribendimidine	Single	12	226.15	293.10	-29.60 (-337.4; 57.94)	25.00% ( 0.500% ; 49.50% )
14	All Studies	Tribendimidine	AL - TT	18	135.00	290.88	-115.5 (-248.3; -36.08)	5.556% ( 0.000% ; 16.14% )
14	All Studies	Tribendimidine	AL - HW	.	.	.	. ( . ; . )	. ( . ; . )
14	All Studies	Tribendimidine	TT - HW	14	355.14	296.05	16.64 (-96.46; 71.64)	0.000% ( 0.000% ; 0.000% )
14	All Studies	Tribendimidine	triple	55	565.73	354.12	37.41 ( 13.43; 53.99)	3.636% ( 0.000% ; 8.584% )
14	All Studies	Tribendimidine	All	99	416.47	327.01	21.48 ( -5.10; 41.19)	6.061% ( 1.360% ; 10.76% )
7	Speich et al, 2012	Nitazoxanide	Single	128	295.11	443.55	-50.30 (-84.37; -16.50)	5.691% ( 1.597% ; 9.785% )
7	Speich et al, 2012	Nitazoxanide	AL - TT	4	322.50	1678.5	-420.5 ( -1794; 89.36)	0.000% ( 0.000% ; 0.000% )
7	Speich et al, 2012	Nitazoxanide	TT - HW	10	304.60	439.80	-44.39 (-260.6; 62.02)	20.00% ( 0.000% ; 44.79% )
7	Speich et al, 2012	Nitazoxanide	triple	2	582.00	714.00	-22.68 (-168.0; -1.18)	0.000% ( 0.000% ; 0.000% )
14	All Studies	Nitazoxanide	Single	128	295.11	443.55	-50.30 (-84.37; -16.50)	5.691% ( 1.597% ; 9.785% )
14	All Studies	Nitazoxanide	AL - TT	4	322.50	1678.5	-420.5 ( -1794; 89.36)	0.000% ( 0.000% ; 0.000% )
14	All Studies	Nitazoxanide	TT - HW	10	304.60	439.80	-44.39 (-260.6; 62.02)	20.00% ( 0.000% ; 44.79% )
14	All Studies	Nitazoxanide	triple	2	582.00	714.00	-22.68 (-168.0; -1.18)	0.000% ( 0.000% ; 0.000% )
14	All Studies	Nitazoxanide	All	144	300.51	482.71	-60.63 (-104.4; -23.34)	6.475% ( 2.384% ; 10.57% )
7	Speich et al, 2012	Nitazoxanide+Albendazole	Single	125	317.10	283.64	10.55 (-44.48; 47.94)	18.49% ( 11.51% ; 25.46% )
7	Speich et al, 2012	Nitazoxanide+Albendazole	AL - TT	3	604.00	452.00	25.17 ( -0.77; 46.91)	0.000% ( 0.000% ; 0.000% )
7	Speich et al, 2012	Nitazoxanide+Albendazole	TT - HW	11	446.73	380.18	14.90 (-148.6; 53.99)	0.000% ( 0.000% ; 0.000% )
7	Speich et al, 2012	Nitazoxanide+Albendazole	triple	3	472.00	90.00	80.93 (-30.00; 90.05)	0.000% ( 0.000% ; 0.000% )
14	All Studies	Nitazoxanide+Albendazole	Single	125	317.10	283.64	10.55 (-44.48; 47.94)	18.49% ( 11.51% ; 25.46% )
14	All Studies	Nitazoxanide+Albendazole	AL - TT	3	604.00	452.00	25.17 ( -0.77; 46.91)	0.000% ( 0.000% ; 0.000% )
14	All Studies	Nitazoxanide+Albendazole	TT - HW	11	446.73	380.18	14.90 (-148.6; 53.99)	0.000% ( 0.000% ; 0.000% )
14	All Studies	Nitazoxanide+Albendazole	triple	3	472.00	90.00	80.93 (-30.00; 90.05)	0.000% ( 0.000% ; 0.000% )
14	All Studies	Nitazoxanide+Albendazole	All	142	336.48	292.38	13.11 (-31.90; 44.30)	16.30% ( 10.07% ; 22.53% )
9	Speich et al, 2014	Oxantel-Palmoate	Single	3	474.00	68.00	85.65 ( 73.60; 100.00)	33.33% ( 0.000% ; 86.68% )
9	Speich et al, 2014	Oxantel-Palmoate	AL - HW	.	.	.	. ( . ; . )	. ( . ; . )
9	Speich et al, 2014	Oxantel-Palmoate	TT - HW	33	887.82	205.82	76.82 ( 59.68; 89.46)	33.33% ( 17.25% ; 49.42% )
9	Speich et al, 2014	Oxantel-Palmoate	triple	78	1845.1	667.46	63.82 ( 46.62; 75.87)	23.08% ( 13.73% ; 32.43% )
14	All Studies	Oxantel-Palmoate	Single	3	474.00	68.00	85.65 ( 73.60; 100.00)	33.33% ( 0.000% ; 86.68% )
14	All Studies	Oxantel-Palmoate	AL - HW	.	.	.	. ( . ; . )	. ( . ; . )
14	All Studies	Oxantel-Palmoate	TT - HW	33	887.82	205.82	76.82 ( 59.68; 89.46)	33.33% ( 17.25% ; 49.42% )
14	All Studies	Oxantel-Palmoate	triple	78	1845.1	667.46	63.82 ( 46.62; 75.87)	23.08% ( 13.73% ; 32.43% )
14	All Studies	Oxantel-Palmoate	All	114	1531.9	518.05	66.18 ( 52.27; 76.19)	26.32% ( 18.23% ; 34.40% )
2	Albonico et al, 2002	Pyrantel-Oxantel	Single	15	28.47	8.73	69.32 ( 29.63; 85.01)	40.00% ( 15.21% ; 64.79% )
2	Albonico et al, 2002	Pyrantel-Oxantel	AL - TT	1	30.00	0.00	100.00 (100.00; 100.00)	100.0% ( 100.0% ; 100.0% )
2	Albonico et al, 2002	Pyrantel-Oxantel	AL - HW	.	.	.	. ( . ; . )	. ( . ; . )
2	Albonico et al, 2002	Pyrantel-Oxantel	TT - HW	293	36.19	11.73	67.60 ( 58.94; 74.26)	39.26% ( 33.43% ; 45.08% )
2	Albonico et al, 2002	Pyrantel-Oxantel	triple	105	60.81	13.15	78.38 ( 60.45; 88.89)	34.38% ( 24.87% ; 43.88% )
14	All Studies	Pyrantel-Oxantel	Single	15	28.47	8.73	69.32 ( 29.63; 85.01)	40.00% ( 15.21% ; 64.79% )
14	All Studies	Pyrantel-Oxantel	AL - TT	1	30.00	0.00	100.00 (100.00; 100.00)	100.0% ( 100.0% ; 100.0% )
14	All Studies	Pyrantel-Oxantel	AL - HW	.	.	.	. ( . ; . )	. ( . ; . )
14	All Studies	Pyrantel-Oxantel	TT - HW	293	36.19	11.73	67.60 ( 58.94; 74.26)	39.26% ( 33.43% ; 45.08% )
14	All Studies	Pyrantel-Oxantel	triple	105	60.81	13.15	78.38 ( 60.45; 88.89)	34.38% ( 24.87% ; 43.88% )
14	All Studies	Pyrantel-Oxantel	All	414	42.14	11.93	71.68 ( 62.89; 78.72)	38.22% ( 33.35% ; 43.09% )
12	Belizario et al, 2013	Diethylcarbamazine	Single	53	5887.7	3112.0	47.14 (-20.23; 77.52)	1.961% ( 0.000% ; 5.766% )
12	Belizario et al, 2013	Diethylcarbamazine	AL - TT	98	7904.3	7373.7	6.71 (-69.70; 50.84)	3.125% ( 0.000% ; 6.606% )
14	All Studies	Diethylcarbamazine	Single	53	5887.7	3112.0	47.14 (-20.23; 77.52)	1.961% ( 0.000% ; 5.766% )
14	All Studies	Diethylcarbamazine	AL - TT	98	7904.3	7373.7	6.71 (-69.70; 50.84)	3.125% ( 0.000% ; 6.606% )
14	All Studies	Diethylcarbamazine	All	151	7196.5	5895.2	18.08 (-49.02; 54.18)	2.721% ( 0.091% ; 5.351% )
12	Belizario et al, 2013	Ivermectin	Single	57	2901.1	311.86	89.25 ( 82.71; 95.70)	41.07% ( 28.19% ; 53.96% )
12	Belizario et al, 2013	Ivermectin	AL - TT	97	8199.4	1141.6	86.08 ( 62.33; 97.44)	32.63% ( 23.20% ; 42.06% )
14	All Studies	Ivermectin	Single	57	2901.1	311.86	89.25 ( 82.71; 95.70)	41.07% ( 28.19% ; 53.96% )
14	All Studies	Ivermectin	AL - TT	97	8199.4	1141.6	86.08 ( 62.33; 97.44)	32.63% ( 23.20% ; 42.06% )
14	All Studies	Ivermectin	All	154	6238.3	833.91	86.63 ( 67.57; 96.37)	35.76% ( 28.12% ; 43.41% )
12	Belizario et al, 2013	Albendazole+Diethylcarbamazine	Single	39	4465.8	744.00	83.34 ( 73.62; 90.93)	16.22% ( 4.339% ; 28.09% )
12	Belizario et al, 2013	Albendazole+Diethylcarbamazine	AL - TT	117	8529.6	1817.2	78.70 ( 56.56; 91.27)	20.69% ( 13.32% ; 28.06% )
14	All Studies	Albendazole+Diethylcarbamazine	Single	39	4465.8	744.00	83.34 ( 73.62; 90.93)	16.22% ( 4.339% ; 28.09% )
14	All Studies	Albendazole+Diethylcarbamazine	AL - TT	117	8529.6	1817.2	78.70 ( 56.56; 91.27)	20.69% ( 13.32% ; 28.06% )
14	All Studies	Albendazole+Diethylcarbamazine	All	156	7513.7	1557.6	79.27 ( 61.09; 90.23)	19.61% ( 13.32% ; 25.90% )

## Sheet: Table c
studyid	studygroup	Drug	Type_infec	N	Mean EPG BSL	Mean EPG FU	ERR 95%CI	CR 95%CI
2	Albonico et al, 2002	Placebo	Single	52	49.12	51.72	-5.30 (-36.97; 25.59)	8.000% ( 0.480% ; 15.52% )
2	Albonico et al, 2002	Placebo	AL - TT	.	.	.	. ( . ; . )	. ( . ; . )
2	Albonico et al, 2002	Placebo	AL - HW	9	19.67	54.00	-174.6 (-772.2; 32.93)	0.000% ( 0.000% ; 0.000% )
2	Albonico et al, 2002	Placebo	TT - HW	286	73.02	79.98	-9.53 (-28.71; 4.60)	7.143% ( 4.048% ; 10.24% )
2	Albonico et al, 2002	Placebo	triple	98	82.43	73.66	10.63 (-10.89; 29.45)	3.261% ( 0.000% ; 6.890% )
7	Speich et al, 2012	Placebo	Single	1	156.00	336.00	-115.4 (-115.4; -115.4)	0.000% ( 0.000% ; 0.000% )
7	Speich et al, 2012	Placebo	AL - TT	.	.	.	. ( . ; . )	. ( . ; . )
7	Speich et al, 2012	Placebo	TT - HW	6	99.40	5.00	94.97 ( 16.67; 100.00)	83.33% ( 53.51% ; 100.0% )
7	Speich et al, 2012	Placebo	triple	2	18.00	24.00	-33.33 (-66.67; 0.00)	0.000% ( 0.000% ; 0.000% )
14	All Studies	Placebo	Single	53	51.13	57.29	-12.05 (-47.91; 20.49)	7.843% ( 0.465% ; 15.22% )
14	All Studies	Placebo	AL - TT	.	.	.	. ( . ; . )	. ( . ; . )
14	All Studies	Placebo	AL - HW	9	19.67	54.00	-174.6 (-772.2; 32.93)	0.000% ( 0.000% ; 0.000% )
14	All Studies	Placebo	TT - HW	292	73.56	78.32	-6.47 (-25.80; 8.92)	8.824% ( 5.453% ; 12.19% )
14	All Studies	Placebo	triple	100	81.14	72.61	10.52 (-10.99; 29.31)	3.191% ( 0.000% ; 6.745% )
14	All Studies	Placebo	All	454	71.54	74.03	-3.47 (-17.19; 8.17)	7.277% ( 4.810% ; 9.744% )
3	Steinmann et al, 2008	Albendazole	Single	.	.	.	. ( . ; . )	. ( . ; . )
3	Steinmann et al, 2008	Albendazole	AL - TT	.	.	.	. ( . ; . )	. ( . ; . )
3	Steinmann et al, 2008	Albendazole	AL - HW	1	671.46	0.00	100.00 (100.00; 100.00)	100.0% ( 100.0% ; 100.0% )
3	Steinmann et al, 2008	Albendazole	TT - HW	20	327.14	62.75	80.82 ( 64.94; 93.70)	55.00% ( 33.20% ; 76.80% )
3	Steinmann et al, 2008	Albendazole	triple	82	232.79	45.67	80.38 ( 69.90; 89.45)	68.29% ( 58.22% ; 78.36% )
7	Speich et al, 2012	Albendazole	Single	.	.	.	. ( . ; . )	. ( . ; . )
7	Speich et al, 2012	Albendazole	AL - TT	.	.	.	. ( . ; . )	. ( . ; . )
7	Speich et al, 2012	Albendazole	TT - HW	10	75.00	4.20	94.40 ( 88.86; 100.00)	90.00% ( 71.41% ; 100.0% )
7	Speich et al, 2012	Albendazole	triple	1	18.00	24.00	-33.33 (-33.33; -33.33)	0.000% ( 0.000% ; 0.000% )
8	Diawara et al, 2013	Albendazole	Single	54	656.36	7.57	98.85 ( 95.83; 100.00)	92.11% ( 83.53% ; 100.0% )
8	Diawara et al, 2013	Albendazole	AL - TT	.	.	.	. ( . ; . )	. ( . ; . )
8	Diawara et al, 2013	Albendazole	AL - HW	7	640.63	4.80	99.25 ( 82.35; 100.00)	80.00% ( 44.94% ; 100.0% )
8	Diawara et al, 2013	Albendazole	TT - HW	7	2223.4	0.00	100.00 (100.00; 100.00)	100.0% ( 100.0% ; 100.0% )
8	Diawara et al, 2013	Albendazole	triple	3	487.61	83.93	82.79 (-600.0; 100.00)	50.00% ( 0.000% ; 100.0% )
9	Speich et al, 2014	Albendazole	Single	2	18.00	12.00	33.33 (-33.33; 100.00)	50.00% ( 0.000% ; 100.0% )
9	Speich et al, 2014	Albendazole	TT - HW	35	169.03	9.94	94.12 ( 85.21; 98.26)	77.14% ( 63.23% ; 91.05% )
9	Speich et al, 2014	Albendazole	triple	75	273.36	79.89	70.77 ( 41.56; 86.93)	52.00% ( 40.69% ; 63.31% )
12	Belizario et al, 2013	Albendazole	Single	.	.	.	. ( . ; . )	. ( . ; . )
12	Belizario et al, 2013	Albendazole	AL - TT	.	.	.	. ( . ; . )	. ( . ; . )
13	Halpenny et al 2012	Albendazole	All	.	.	.	. ( . ; . )	. ( . ; . )
14	All Studies	Albendazole	Single	56	633.57	7.79	98.77 ( 95.76; 99.94)	90.00% ( 80.70% ; 99.30% )
14	All Studies	Albendazole	AL - TT	.	.	.	. ( . ; . )	. ( . ; . )
14	All Studies	Albendazole	AL - HW	8	644.48	4.00	99.38 ( 93.33; 100.00)	83.33% ( 53.51% ; 100.0% )
14	All Studies	Albendazole	TT - HW	72	399.62	23.84	94.03 ( 84.12; 97.93)	73.91% ( 63.55% ; 84.27% )
14	All Studies	Albendazole	triple	161	255.10	62.06	75.67 ( 61.00; 85.79)	60.00% ( 52.41% ; 67.59% )
14	All Studies	Albendazole	All	297	371.98	43.31	88.36 ( 81.32; 93.03)	68.36% ( 62.87% ; 73.86% )
2	Albonico et al, 2002	Mebendazole	Single	33	63.45	35.97	43.32 ( 10.29; 66.92)	12.50% ( 1.041% ; 23.96% )
2	Albonico et al, 2002	Mebendazole	AL - TT	.	.	.	. ( . ; . )	. ( . ; . )
2	Albonico et al, 2002	Mebendazole	AL - HW	3	42.33	9.67	77.17 ( 67.19; 100.00)	33.33% ( 0.000% ; 86.68% )
2	Albonico et al, 2002	Mebendazole	TT - HW	308	72.94	45.19	38.05 ( 25.62; 47.10)	14.53% ( 10.47% ; 18.60% )
2	Albonico et al, 2002	Mebendazole	triple	115	97.54	46.53	52.30 ( 38.62; 65.61)	9.000% ( 3.391% ; 14.61% )
9	Speich et al, 2014	Mebendazole	Single	2	63.00	57.00	9.52 (-275.0; 76.47)	0.000% ( 0.000% ; 0.000% )
9	Speich et al, 2014	Mebendazole	AL - TT	.	.	.	. ( . ; . )	. ( . ; . )
9	Speich et al, 2014	Mebendazole	TT - HW	40	194.10	110.55	43.04 ( 18.64; 63.06)	20.00% ( 7.604% ; 32.40% )
9	Speich et al, 2014	Mebendazole	triple	66	392.82	214.82	45.31 ( 18.41; 59.85)	16.67% ( 7.676% ; 25.66% )
11	Speich et al, 2015	Mebendazole	Single	.	.	.	. ( . ; . )	. ( . ; . )
11	Speich et al, 2015	Mebendazole	AL - TT	.	.	.	. ( . ; . )	. ( . ; . )
11	Speich et al, 2015	Mebendazole	TT - HW	18	110.00	135.00	-22.73 (-191.7; 76.77)	44.44% ( 21.49% ; 67.40% )
11	Speich et al, 2015	Mebendazole	triple	23	222.48	167.48	24.72 (-45.85; 60.57)	8.696% ( 0.000% ; 20.21% )
14	All Studies	Mebendazole	Single	35	63.43	37.21	41.34 ( 5.53; 65.01)	11.76% ( 0.935% ; 22.59% )
14	All Studies	Mebendazole	AL - TT	.	.	.	. ( . ; . )	. ( . ; . )
14	All Studies	Mebendazole	AL - HW	3	42.33	9.67	77.17 ( 67.19; 100.00)	33.33% ( 0.000% ; 86.68% )
14	All Studies	Mebendazole	TT - HW	366	88.01	57.38	34.80 ( 20.00; 45.79)	16.71% ( 12.79% ; 20.64% )
14	All Studies	Mebendazole	triple	204	207.16	120.02	42.07 ( 26.13; 53.66)	11.64% ( 7.068% ; 16.21% )
14	All Studies	Mebendazole	All	608	126.34	76.59	39.38 ( 29.65; 48.19)	14.83% ( 11.92% ; 17.74% )
11	Speich et al, 2015	Albendazole+Ivermectin	Single	.	.	.	. ( . ; . )	. ( . ; . )
11	Speich et al, 2015	Albendazole+Ivermectin	AL - TT	.	.	.	. ( . ; . )	. ( . ; . )
11	Speich et al, 2015	Albendazole+Ivermectin	TT - HW	15	298.93	22.00	92.64 ( 57.01; 98.45)	46.67% ( 21.42% ; 71.91% )
11	Speich et al, 2015	Albendazole+Ivermectin	triple	27	359.11	42.44	88.18 ( 65.36; 97.18)	51.85% ( 33.01% ; 70.70% )
12	Belizario et al, 2013	Albendazole+Ivermectin	Single	.	.	.	. ( . ; . )	. ( . ; . )
12	Belizario et al, 2013	Albendazole+Ivermectin	AL - TT	.	.	.	. ( . ; . )	. ( . ; . )
14	All Studies	Albendazole+Ivermectin	Single	.	.	.	. ( . ; . )	. ( . ; . )
14	All Studies	Albendazole+Ivermectin	AL - TT	.	.	.	. ( . ; . )	. ( . ; . )
14	All Studies	Albendazole+Ivermectin	TT - HW	15	298.93	22.00	92.64 ( 57.01; 98.45)	46.67% ( 21.42% ; 71.91% )
14	All Studies	Albendazole+Ivermectin	triple	27	359.11	42.44	88.18 ( 65.36; 97.18)	51.85% ( 33.01% ; 70.70% )
14	All Studies	Albendazole+Ivermectin	All	42	337.62	35.14	89.59 ( 71.01; 96.55)	50.00% ( 34.88% ; 65.12% )
11	Speich et al, 2015	Albendazole+Mebendazole	Single	.	.	.	. ( . ; . )	. ( . ; . )
11	Speich et al, 2015	Albendazole+Mebendazole	AL - TT	.	.	.	. ( . ; . )	. ( . ; . )
11	Speich et al, 2015	Albendazole+Mebendazole	TT - HW	20	186.60	57.60	69.13 ( 38.02; 90.79)	45.00% ( 23.20% ; 66.80% )
11	Speich et al, 2015	Albendazole+Mebendazole	triple	26	542.85	143.81	73.51 ( 8.33; 93.29)	50.00% ( 30.78% ; 69.22% )
14	All Studies	Albendazole+Mebendazole	Single	.	.	.	. ( . ; . )	. ( . ; . )
14	All Studies	Albendazole+Mebendazole	AL - TT	.	.	.	. ( . ; . )	. ( . ; . )
14	All Studies	Albendazole+Mebendazole	TT - HW	20	186.60	57.60	69.13 ( 38.02; 90.79)	45.00% ( 23.20% ; 66.80% )
14	All Studies	Albendazole+Mebendazole	triple	26	542.85	143.81	73.51 ( 8.33; 93.29)	50.00% ( 30.78% ; 69.22% )
14	All Studies	Albendazole+Mebendazole	All	46	387.96	106.33	72.59 ( 30.30; 89.48)	47.83% ( 33.39% ; 62.26% )
9	Speich et al, 2014	Albendazole+Oxantel-Palmoate	Single	.	.	.	. ( . ; . )	. ( . ; . )
9	Speich et al, 2014	Albendazole+Oxantel-Palmoate	AL - HW	2	342.00	9.00	97.37 ( 0.00; 100.00)	50.00% ( 0.000% ; 100.0% )
9	Speich et al, 2014	Albendazole+Oxantel-Palmoate	TT - HW	38	275.84	49.74	81.97 ( 67.44; 92.31)	55.26% ( 39.45% ; 71.07% )
9	Speich et al, 2014	Albendazole+Oxantel-Palmoate	triple	69	523.97	60.09	88.53 ( 61.91; 96.30)	49.28% ( 37.48% ; 61.07% )
11	Speich et al, 2015	Albendazole+Oxantel-Palmoate	Single	.	.	.	. ( . ; . )	. ( . ; . )
11	Speich et al, 2015	Albendazole+Oxantel-Palmoate	AL - TT	.	.	.	. ( . ; . )	. ( . ; . )
11	Speich et al, 2015	Albendazole+Oxantel-Palmoate	TT - HW	25	139.12	51.60	62.91 ( 43.05; 90.80)	52.00% ( 32.42% ; 71.58% )
11	Speich et al, 2015	Albendazole+Oxantel-Palmoate	triple	30	291.47	77.20	73.51 ( 58.90; 84.66)	40.00% ( 22.47% ; 57.53% )
14	All Studies	Albendazole+Oxantel-Palmoate	Single	.	.	.	. ( . ; . )	. ( . ; . )
14	All Studies	Albendazole+Oxantel-Palmoate	AL - TT	.	.	.	. ( . ; . )	. ( . ; . )
14	All Studies	Albendazole+Oxantel-Palmoate	AL - HW	2	342.00	9.00	97.37 ( 0.00; 100.00)	50.00% ( 0.000% ; 100.0% )
14	All Studies	Albendazole+Oxantel-Palmoate	TT - HW	63	221.59	50.48	77.22 ( 63.13; 88.41)	53.97% ( 41.66% ; 66.28% )
14	All Studies	Albendazole+Oxantel-Palmoate	triple	99	453.52	65.27	85.61 ( 65.01; 93.68)	46.46% ( 36.64% ; 56.29% )
14	All Studies	Albendazole+Oxantel-Palmoate	All	164	363.06	58.90	83.78 ( 69.51; 91.85)	49.39% ( 41.74% ; 57.04% )
3	Steinmann et al, 2008	Tribendimidine	Single	6	67.95	47.96	29.41 (-597.5; 100.00)	83.33% ( 53.51% ; 100.0% )
3	Steinmann et al, 2008	Tribendimidine	AL - TT	.	.	.	. ( . ; . )	. ( . ; . )
3	Steinmann et al, 2008	Tribendimidine	AL - HW	5	301.36	0.00	100.00 (100.00; 100.00)	100.0% ( 100.0% ; 100.0% )
3	Steinmann et al, 2008	Tribendimidine	TT - HW	14	252.08	6.28	97.51 ( 92.36; 100.00)	85.71% ( 67.38% ; 100.0% )
3	Steinmann et al, 2008	Tribendimidine	triple	55	337.18	46.65	86.16 ( 78.38; 93.11)	52.73% ( 39.53% ; 65.92% )
14	All Studies	Tribendimidine	Single	6	67.95	47.96	29.41 (-597.5; 100.00)	83.33% ( 53.51% ; 100.0% )
14	All Studies	Tribendimidine	AL - TT	.	.	.	. ( . ; . )	. ( . ; . )
14	All Studies	Tribendimidine	AL - HW	5	301.36	0.00	100.00 (100.00; 100.00)	100.0% ( 100.0% ; 100.0% )
14	All Studies	Tribendimidine	TT - HW	14	252.08	6.28	97.51 ( 92.36; 100.00)	85.71% ( 67.38% ; 100.0% )
14	All Studies	Tribendimidine	triple	55	337.18	46.65	86.16 ( 78.38; 93.11)	52.73% ( 39.53% ; 65.92% )
14	All Studies	Tribendimidine	All	80	299.86	36.77	87.74 ( 80.83; 94.00)	63.75% ( 53.22% ; 74.28% )
7	Speich et al, 2012	Nitazoxanide	Single	1	36.00	66.00	-83.33 (-83.33; -83.33)	0.000% ( 0.000% ; 0.000% )
7	Speich et al, 2012	Nitazoxanide	AL - TT	.	.	.	. ( . ; . )	. ( . ; . )
7	Speich et al, 2012	Nitazoxanide	TT - HW	10	49.80	6.00	87.95 ( 63.24; 100.00)	80.00% ( 55.21% ; 100.0% )
7	Speich et al, 2012	Nitazoxanide	triple	2	54.00	24.00	55.56 (-166.7; 100.00)	50.00% ( 0.000% ; 100.0% )
14	All Studies	Nitazoxanide	Single	1	36.00	66.00	-83.33 (-83.33; -83.33)	0.000% ( 0.000% ; 0.000% )
14	All Studies	Nitazoxanide	AL - TT	.	.	.	. ( . ; . )	. ( . ; . )
14	All Studies	Nitazoxanide	TT - HW	10	49.80	6.00	87.95 ( 63.24; 100.00)	80.00% ( 55.21% ; 100.0% )
14	All Studies	Nitazoxanide	triple	2	54.00	24.00	55.56 (-166.7; 100.00)	50.00% ( 0.000% ; 100.0% )
14	All Studies	Nitazoxanide	All	13	49.38	13.38	72.90 ( 30.73; 96.45)	69.23% ( 44.14% ; 94.32% )
7	Speich et al, 2012	Nitazoxanide+Albendazole	Single	1	12.00	0.00	100.00 (100.00; 100.00)	100.0% ( 100.0% ; 100.0% )
7	Speich et al, 2012	Nitazoxanide+Albendazole	AL - TT	.	.	.	. ( . ; . )	. ( . ; . )
7	Speich et al, 2012	Nitazoxanide+Albendazole	TT - HW	11	42.73	7.09	83.40 ( 49.09; 100.00)	81.82% ( 59.03% ; 100.0% )
7	Speich et al, 2012	Nitazoxanide+Albendazole	triple	3	124.00	0.00	100.00 (100.00; 100.00)	100.0% ( 100.0% ; 100.0% )
14	All Studies	Nitazoxanide+Albendazole	Single	1	12.00	0.00	100.00 (100.00; 100.00)	100.0% ( 100.0% ; 100.0% )
14	All Studies	Nitazoxanide+Albendazole	AL - TT	.	.	.	. ( . ; . )	. ( . ; . )
14	All Studies	Nitazoxanide+Albendazole	TT - HW	11	42.73	7.09	83.40 ( 49.09; 100.00)	81.82% ( 59.03% ; 100.0% )
14	All Studies	Nitazoxanide+Albendazole	triple	3	124.00	0.00	100.00 (100.00; 100.00)	100.0% ( 100.0% ; 100.0% )
14	All Studies	Nitazoxanide+Albendazole	All	15	56.93	5.57	90.21 ( 65.54; 100.00)	85.71% ( 67.38% ; 100.0% )
9	Speich et al, 2014	Oxantel-Palmoate	Single	1	42.00	402.00	-857.1 (-857.1; -857.1)	0.000% ( 0.000% ; 0.000% )
9	Speich et al, 2014	Oxantel-Palmoate	AL - HW	1	78.00	42.00	46.15 ( 46.15; 46.15)	0.000% ( 0.000% ; 0.000% )
9	Speich et al, 2014	Oxantel-Palmoate	TT - HW	33	144.91	105.09	27.48 ( 5.58; 46.46)	18.18% ( 5.022% ; 31.34% )
9	Speich et al, 2014	Oxantel-Palmoate	triple	78	341.77	295.23	13.62 (-27.48; 47.51)	7.692% ( 1.779% ; 13.61% )
14	All Studies	Oxantel-Palmoate	Single	1	42.00	402.00	-857.1 (-857.1; -857.1)	0.000% ( 0.000% ; 0.000% )
14	All Studies	Oxantel-Palmoate	AL - HW	1	78.00	42.00	46.15 ( 46.15; 46.15)	0.000% ( 0.000% ; 0.000% )
14	All Studies	Oxantel-Palmoate	TT - HW	33	144.91	105.09	27.48 ( 5.58; 46.46)	18.18% ( 5.022% ; 31.34% )
14	All Studies	Oxantel-Palmoate	triple	78	341.77	295.23	13.62 (-27.48; 47.51)	7.692% ( 1.779% ; 13.61% )
14	All Studies	Oxantel-Palmoate	All	113	279.29	238.41	14.64 (-18.37; 44.46)	10.62% ( 4.939% ; 16.30% )
2	Albonico et al, 2002	Pyrantel-Oxantel	Single	45	76.60	32.52	57.54 ( 18.85; 78.67)	16.67% ( 5.396% ; 27.94% )
2	Albonico et al, 2002	Pyrantel-Oxantel	AL - TT	.	.	.	. ( . ; . )	. ( . ; . )
2	Albonico et al, 2002	Pyrantel-Oxantel	AL - HW	3	376.67	67.67	82.04 (-207.7; 86.35)	0.000% ( 0.000% ; 0.000% )
2	Albonico et al, 2002	Pyrantel-Oxantel	TT - HW	293	66.61	34.71	47.89 ( 35.53; 58.82)	12.96% ( 8.956% ; 16.97% )
2	Albonico et al, 2002	Pyrantel-Oxantel	triple	105	110.28	41.40	62.46 ( 44.91; 74.67)	10.42% ( 4.306% ; 16.53% )
14	All Studies	Pyrantel-Oxantel	Single	45	76.60	32.52	57.54 ( 18.85; 78.67)	16.67% ( 5.396% ; 27.94% )
14	All Studies	Pyrantel-Oxantel	AL - TT	.	.	.	. ( . ; . )	. ( . ; . )
14	All Studies	Pyrantel-Oxantel	AL - HW	3	376.67	67.67	82.04 (-207.7; 86.35)	0.000% ( 0.000% ; 0.000% )
14	All Studies	Pyrantel-Oxantel	TT - HW	293	66.61	34.71	47.89 ( 35.53; 58.82)	12.96% ( 8.956% ; 16.97% )
14	All Studies	Pyrantel-Oxantel	triple	105	110.28	41.40	62.46 ( 44.91; 74.67)	10.42% ( 4.306% ; 16.53% )
14	All Studies	Pyrantel-Oxantel	All	446	79.98	36.29	54.63 ( 44.94; 62.68)	12.65% ( 9.438% ; 15.87% )
12	Belizario et al, 2013	Diethylcarbamazine	Single	.	.	.	. ( . ; . )	. ( . ; . )
12	Belizario et al, 2013	Diethylcarbamazine	AL - TT	.	.	.	. ( . ; . )	. ( . ; . )
14	All Studies	Diethylcarbamazine	Single	.	.	.	. ( . ; . )	. ( . ; . )
14	All Studies	Diethylcarbamazine	AL - TT	.	.	.	. ( . ; . )	. ( . ; . )
14	All Studies	Diethylcarbamazine	All	.	.	.	. ( . ; . )	. ( . ; . )
12	Belizario et al, 2013	Ivermectin	Single	.	.	.	. ( . ; . )	. ( . ; . )
12	Belizario et al, 2013	Ivermectin	AL - TT	.	.	.	. ( . ; . )	. ( . ; . )
14	All Studies	Ivermectin	Single	.	.	.	. ( . ; . )	. ( . ; . )
14	All Studies	Ivermectin	AL - TT	.	.	.	. ( . ; . )	. ( . ; . )
14	All Studies	Ivermectin	All	.	.	.	. ( . ; . )	. ( . ; . )
12	Belizario et al, 2013	Albendazole+Diethylcarbamazine	Single	.	.	.	. ( . ; . )	. ( . ; . )
12	Belizario et al, 2013	Albendazole+Diethylcarbamazine	AL - TT	.	.	.	. ( . ; . )	. ( . ; . )
14	All Studies	Albendazole+Diethylcarbamazine	Single	.	.	.	. ( . ; . )	. ( . ; . )
14	All Studies	Albendazole+Diethylcarbamazine	AL - TT	.	.	.	. ( . ; . )	. ( . ; . )
14	All Studies	Albendazole+Diethylcarbamazine	All	.	.	.	. ( . ; . )	. ( . ; . )

## Sheet: References
studyid	reference	ref Number in article	Full title
2	Albonico et al, 2002	18	Albonico M, Bickle Q, Haji HJ, Ramsan M, Khatib KJ, Montresor A, et al. Evaluation of the efficacy of pyrantel-oxantel for the treatment of soil-transmitted nematode infections. Trans R Soc Trop Med Hyg 2002;96(6):685-90. Epub 2003/03/11. PubMed PMID: 12625151.
3	Steinmann et al, 2008	29	Steinmann P, Zhou XN, Du ZW, Jiang JY, Xiao SH, Wu ZX, et al. Tribendimidine and albendazole for treating soil-transmitted helminths, Strongyloides stercoralis and Taenia spp.: open-label randomized trial. PLoS Negl Trop Dis.. 2008;2(10):e322. doi: 10.1371/journal.pntd.0000322. PubMed PMID: 18923706; PubMed Central PMCID: PMCPMC2561005.
7	Speich et al, 2012	26	Speich B, Ame SM, Ali SM, Alles R, Hattendorf J, Utzinger J, et al. Efficacy and safety of nitazoxanide, albendazole, and nitazoxanide-albendazole against Trichuris trichiura infection: A randomized controlled trial. PLoS Negl Trop Dis. 2012;6(6):e1685. Epub 2012/06/09. doi: 10.1371/journal.pntd.0001685. PubMed PMID: 22679525; PubMed Central PMCID: PMC3367984.
8	Diawara et al, 2013	20	Diawara A, Halpenny CM, Churcher TS, Mwandawiro C, Kihara J, Kaplan RM, et al. Association between response to albendazole treatment and beta-tubulin genotype frequencies in soil-transmitted helminths. PLoS Negl Trop Dis. 2013;7(5):e2247. Epub 2013/06/06. doi: 10.1371/journal.pntd.0002247. PubMed PMID: 23738029; PubMed Central PMCID: PMC3667785.
9	Speich et al, 2014 (1)	27	Speich B, Ame SM, Ali SM, Alles R, Huwyler J, Hattendorf J, et al. Oxantel pamoate-albendazole for Trichuris trichiura infection. N Engl J Med. 2014;370(7):610-20. doi: 10.1056/NEJMoa1301956. PubMed PMID: 24521107.
11	Speich et al, 2015	25	Speich B, Ali SM, Ame SM, Bogoch, II, Alles R, Huwyler J, et al. Efficacy and safety of albendazole plus ivermectin, albendazole plus mebendazole, albendazole plus oxantel pamoate, and mebendazole alone against Trichuris trichiura and concomitant soil-transmitted helminth infections: a four-arm, randomised controlled trial. Lancet Infect Dis. 2015;15(3):277-84. doi: 10.1016/S1473-3099(14)71050-3.…
12	Belizario et al, 2013	19	Belizario VY, Amarillo ME, de Leon WU, de los Reyes AE, Bugayong MG, Macatangay BJ. A comparison of the efficacy of single doses of albendazole, ivermectin, and diethylcarbamazine alone or in combinations against Ascaris and Trichuris spp. Bull World Health Organ. 2003;81(1):35-42. PubMed PMID: 12640474; PubMed Central PMCID: PMCPMC2572315.
13	Halpenny et al 2012	21	Halpenny CM, Paller C, Koski KG, Valdés VE, Scott ME. Regional, Household and individual factors that influence soil transmitted helminth reinfection dynamics in preschoolchildren from rural indigenous Panama. PLoS Negl Trop Dis 2013;7:e2070.
14	All Studies
