# Supplementary material for: Egg excretion indicators for the measurement of soil-transmitted helminth response to treatment
Source: PLoS Negl Trop Dis. 2022 Aug 2;16(8):e0010593. doi: 10.1371/journal.pntd.0010593 (PMC9374261; doi:10.1371/journal.pntd.0010593)
Supplement: S3 Table — Table a: Egg count means before and after treatment and drug efficacy outcomes per combination of species infection for studies with follow-up duration between 22 and 45 days for Ascaris lumbricoides. Table b: Egg count means before and after treatment and drug efficacy outcomes per combination of species infection for studies with follow-up duration between 22 and 45 days for Trichuris trichiura. Table c: Egg count means before and after treatment and drug efficacy outcomes per combination of species infection for studies with follow-up duration between 22 and 45 days for hookworm. (XLSX) [file pntd.0010593.s003.xlsx]

## Sheet: Table a
studyid	reference	Drug	Type_infec	N	Mean EPG BSL	Mean EPG FU	ERR 95%CI	CR 95%CI
1	Olds et al, 1999	Placebo	Single	33	2287.8	2029.6	11.28 (-63.10; 59.07)	33.33% ( 17.25% ; 49.42% )
1	Olds et al, 1999	Placebo	AL - TT	25	4419.2	1960.0	55.65 ( 31.73; 76.25)	36.00% ( 17.18% ; 54.82% )
1	Olds et al, 1999	Placebo	AL - HW	84	1091.9	1048.7	3.95 (-35.37; 32.59)	9.524% ( 3.246% ; 15.80% )
1	Olds et al, 1999	Placebo	TT - HW	.	.	.	. ( . ; . )	. ( . ; . )
1	Olds et al, 1999	Placebo	triple	73	1872.1	1165.0	37.77 ( 19.98; 54.81)	24.66% ( 14.77% ; 34.54% )
6	Scherrer et al, 2009	Placebo	Single	.	.	.	. ( . ; . )	. ( . ; . )
6	Scherrer et al, 2009	Placebo	AL - HW	1	7.99	0.00	100.00 ( . ; . )	100.0% ( 100.0% ; 100.0% )
6	Scherrer et al, 2009	Placebo	TT - HW	.	.	.	. ( . ; . )	. ( . ; . )
10	Yap et al, 2013	Placebo	Single	3	8229.4	46031	-459.3 ( . ; . )	0.000% ( 0.000% ; 0.000% )
10	Yap et al, 2013	Placebo	AL - TT	30	53292	56399	-5.83 ( . ; . )	6.667% ( 0.000% ; 15.59% )
10	Yap et al, 2013	Placebo	AL - HW	1	79149	92302	-16.62 ( . ; . )	0.000% ( 0.000% ; 0.000% )
10	Yap et al, 2013	Placebo	TT - HW	.	.	.	. ( . ; . )	. ( . ; . )
10	Yap et al, 2013	Placebo	triple	53	44709	52975	-18.49 ( . ; . )	1.887% ( 0.000% ; 5.550% )
14	All Studies	Placebo	Single	36	2782.9	5696.4	-104.7 (-63.10; 59.07)	30.56% ( 15.51% ; 45.60% )
14	All Studies	Placebo	AL - TT	55	31077	31654	-1.86 ( 31.73; 76.25)	20.00% ( 9.429% ; 30.57% )
14	All Studies	Placebo	AL - HW	86	1986.9	2097.6	-5.57 (-35.37; 32.59)	10.47% ( 3.996% ; 16.93% )
14	All Studies	Placebo	TT - HW	.	.	.	. ( . ; . )	. ( . ; . )
14	All Studies	Placebo	triple	126	19891	22958	-15.42 ( 19.98; 54.81)	15.08% ( 8.831% ; 21.33% )
14	All Studies	Placebo	All	303	14807	16565	-11.87 ( 13.76; 43.74)	16.50% ( 12.32% ; 20.68% )
1	Olds et al, 1999	Albendazole	Single	30	619.10	62.35	89.93 ( 61.97; 100.00)	90.00% ( 79.26% ; 100.0% )
1	Olds et al, 1999	Albendazole	AL - TT	36	3453.1	6.66	99.81 ( 99.41; 99.99)	86.11% ( 74.81% ; 97.41% )
1	Olds et al, 1999	Albendazole	AL - HW	89	855.50	16.71	98.05 ( 95.57; 99.47)	84.27% ( 76.71% ; 91.83% )
1	Olds et al, 1999	Albendazole	TT - HW	.	.	.	. ( . ; . )	. ( . ; . )
1	Olds et al, 1999	Albendazole	triple	79	2008.3	45.68	97.73 ( 95.11; 99.22)	68.35% ( 58.10% ; 78.61% )
4	Steinmann et al, 2011	Albendazole	Single	6	5320.7	0.00	100.00 (100.00; 100.00)	100.0% ( 100.0% ; 100.0% )
4	Steinmann et al, 2011	Albendazole	AL - TT	17	17385	0.35	100.00 (100.00; 100.00)	94.12% ( 82.93% ; 100.0% )
4	Steinmann et al, 2011	Albendazole	AL - HW	7	18181	56.53	99.69 ( 98.74; 100.00)	85.71% ( 59.79% ; 100.0% )
4	Steinmann et al, 2011	Albendazole	triple	48	22150	0.37	100.00 ( 99.99; 100.00)	97.92% ( 93.88% ; 100.0% )
5	Knopp et al, 2010	Albendazole	Single	.	.	.	. ( . ; . )	. ( . ; . )
5	Knopp et al, 2010	Albendazole	AL - TT	6	2593.9	0.00	100.00 (100.00; 100.00)	100.0% ( 100.0% ; 100.0% )
5	Knopp et al, 2010	Albendazole	TT - HW	.	.	.	. ( . ; . )	. ( . ; . )
5	Knopp et al, 2010	Albendazole	triple	8	22351	0.00	100.00 (100.00; 100.00)	100.0% ( 100.0% ; 100.0% )
6	Scherrer et al, 2009	Albendazole	Single	.	.	.	. ( . ; . )	. ( . ; . )
6	Scherrer et al, 2009	Albendazole	AL - HW	1	7.99	0.00	100.00 ( . ; . )	100.0% ( 100.0% ; 100.0% )
14	All Studies	Albendazole	Single	36	1402.7	51.96	96.30 ( 81.31; 100.00)	91.67% ( 82.64% ; 100.0% )
14	All Studies	Albendazole	AL - TT	59	7380.0	4.17	99.94 ( 99.79; 100.00)	89.83% ( 82.12% ; 97.54% )
14	All Studies	Albendazole	AL - HW	97	2097.0	19.41	99.07 ( 97.78; 99.73)	84.54% ( 77.34% ; 91.73% )
14	All Studies	Albendazole	TT - HW	.	.	.	. ( . ; . )	. ( . ; . )
14	All Studies	Albendazole	triple	135	10375	26.87	99.74 ( 99.46; 99.91)	80.74% ( 74.09% ; 87.39% )
14	All Studies	Albendazole	All	327	6391.4	23.32	99.64 ( 99.35; 99.82)	84.71% ( 80.81% ; 88.61% )
4	Steinmann et al, 2011	Mebendazole	Single	4	19807	6.00	99.97 ( 99.96; 100.00)	75.00% ( 32.57% ; 100.0% )
4	Steinmann et al, 2011	Mebendazole	AL - TT	13	29295	0.46	100.00 ( 99.99; 100.00)	92.31% ( 77.82% ; 100.0% )
4	Steinmann et al, 2011	Mebendazole	AL - HW	10	23826	1613.9	93.23 ( 49.32; 100.00)	90.00% ( 71.41% ; 100.0% )
4	Steinmann et al, 2011	Mebendazole	TT - HW	.	.	.	. ( . ; . )	. ( . ; . )
4	Steinmann et al, 2011	Mebendazole	triple	44	20889	99.74	99.52 ( 98.17; 100.00)	95.45% ( 89.30% ; 100.0% )
5	Knopp et al, 2010	Mebendazole	Single	.	.	.	. ( . ; . )	. ( . ; . )
5	Knopp et al, 2010	Mebendazole	AL - TT	8	13634	8065.0	40.85 (-172.6; 99.78)	50.00% ( 15.35% ; 84.65% )
5	Knopp et al, 2010	Mebendazole	TT - HW	.	.	.	. ( . ; . )	. ( . ; . )
5	Knopp et al, 2010	Mebendazole	triple	11	10236	0.00	100.00 (100.00; 100.00)	100.0% ( 100.0% ; 100.0% )
14	All Studies	Mebendazole	Single	4	19807	6.00	99.97 ( 99.96; 100.00)	75.00% ( 32.57% ; 100.0% )
14	All Studies	Mebendazole	AL - TT	21	23329	3072.7	86.83 ( 34.95; 99.97)	76.19% ( 57.97% ; 94.41% )
14	All Studies	Mebendazole	AL - HW	10	23826	1613.9	93.23 ( 49.32; 100.00)	90.00% ( 71.41% ; 100.0% )
14	All Studies	Mebendazole	TT - HW	.	.	.	. ( . ; . )	. ( . ; . )
14	All Studies	Mebendazole	triple	55	18758	79.79	99.57 ( 98.55; 100.00)	96.36% ( 91.42% ; 100.0% )
14	All Studies	Mebendazole	All	90	20434	945.31	95.37 ( 87.25; 99.57)	90.00% ( 83.80% ; 96.20% )
5	Knopp et al, 2010	Albendazole+Ivermectin	Single	.	.	.	. ( . ; . )	. ( . ; . )
5	Knopp et al, 2010	Albendazole+Ivermectin	AL - TT	6	1505.8	0.00	100.00 ( . ; . )	100.0% ( 100.0% ; 100.0% )
5	Knopp et al, 2010	Albendazole+Ivermectin	TT - HW	.	.	.	. ( . ; . )	. ( . ; . )
5	Knopp et al, 2010	Albendazole+Ivermectin	triple	8	17534	358.96	97.95 ( . ; . )	87.50% ( 64.58% ; 100.0% )
14	All Studies	Albendazole+Ivermectin	Single	.	.	.	. ( . ; . )	. ( . ; . )
14	All Studies	Albendazole+Ivermectin	AL - TT	6	1505.8	0.00	100.00 ( . ; . )	100.0% ( 100.0% ; 100.0% )
14	All Studies	Albendazole+Ivermectin	TT - HW	.	.	.	. ( . ; . )	. ( . ; . )
14	All Studies	Albendazole+Ivermectin	triple	8	17534	358.96	97.95 ( . ; . )	87.50% ( 64.58% ; 100.0% )
14	All Studies	Albendazole+Ivermectin	All	14	10665	205.12	98.08 ( . ; . )	92.86% ( 79.37% ; 100.0% )
5	Knopp et al, 2010	Mebendazole+Ivermectin	Single	.	.	.	. ( . ; . )	. ( . ; . )
5	Knopp et al, 2010	Mebendazole+Ivermectin	AL - TT	11	9312.2	0.00	100.00 ( . ; . )	100.0% ( 100.0% ; 100.0% )
5	Knopp et al, 2010	Mebendazole+Ivermectin	TT - HW	.	.	.	. ( . ; . )	. ( . ; . )
5	Knopp et al, 2010	Mebendazole+Ivermectin	triple	8	5203.1	0.00	100.00 ( . ; . )	100.0% ( 100.0% ; 100.0% )
14	All Studies	Mebendazole+Ivermectin	Single	.	.	.	. ( . ; . )	. ( . ; . )
14	All Studies	Mebendazole+Ivermectin	AL - TT	11	9312.2	0.00	100.00 ( . ; . )	100.0% ( 100.0% ; 100.0% )
14	All Studies	Mebendazole+Ivermectin	TT - HW	.	.	.	. ( . ; . )	. ( . ; . )
14	All Studies	Mebendazole+Ivermectin	triple	8	5203.1	0.00	100.00 ( . ; . )	100.0% ( 100.0% ; 100.0% )
14	All Studies	Mebendazole+Ivermectin	All	19	7582.0	0.00	100.00 ( . ; . )	100.0% ( 100.0% ; 100.0% )
4	Steinmann et al, 2011	Albendazole 3d	Single	8	11695	0.00	100.00 (100.00; 100.00)	100.0% ( 100.0% ; 100.0% )
4	Steinmann et al, 2011	Albendazole 3d	AL - TT	8	38563	0.00	100.00 (100.00; 100.00)	100.0% ( 100.0% ; 100.0% )
4	Steinmann et al, 2011	Albendazole 3d	AL - HW	12	8727.5	62.45	99.28 ( 97.09; 100.00)	91.67% ( 76.03% ; 100.0% )
4	Steinmann et al, 2011	Albendazole 3d	TT - HW	.	.	.	. ( . ; . )	. ( . ; . )
4	Steinmann et al, 2011	Albendazole 3d	triple	35	25340	0.51	100.00 ( 99.99; 100.00)	97.14% ( 91.62% ; 100.0% )
10	Yap et al, 2013	Albendazole 3d	Single	6	57395	4.00	99.99 ( . ; . )	83.33% ( 53.51% ; 100.0% )
10	Yap et al, 2013	Albendazole 3d	AL - TT	32	33384	0.19	100.00 ( . ; . )	96.88% ( 90.85% ; 100.0% )
10	Yap et al, 2013	Albendazole 3d	AL - HW	1	7542.0	0.00	100.00 ( . ; . )	100.0% ( 100.0% ; 100.0% )
10	Yap et al, 2013	Albendazole 3d	TT - HW	.	.	.	. ( . ; . )	. ( . ; . )
10	Yap et al, 2013	Albendazole 3d	triple	55	43205	125.68	99.71 ( . ; . )	89.09% ( 80.85% ; 97.33% )
14	All Studies	Albendazole 3d	Single	14	31281	1.71	99.99 (100.00; 100.00)	92.86% ( 79.37% ; 100.0% )
14	All Studies	Albendazole 3d	AL - TT	40	34420	0.15	100.00 (100.00; 100.00)	97.50% ( 92.66% ; 100.0% )
14	All Studies	Albendazole 3d	AL - HW	13	8636.3	57.65	99.33 ( 97.09; 100.00)	92.31% ( 77.82% ; 100.0% )
14	All Studies	Albendazole 3d	TT - HW	.	.	.	. ( . ; . )	. ( . ; . )
14	All Studies	Albendazole 3d	triple	90	36257	77.01	99.79 ( 99.99; 100.00)	92.22% ( 86.69% ; 97.76% )
14	All Studies	Albendazole 3d	All	157	33058	49.11	99.85 ( 99.80; 100.00)	93.63% ( 89.81% ; 97.45% )
4	Steinmann et al, 2011	Mebendazole 3d	Single	7	4733.6	0.00	100.00 (100.00; 100.00)	100.0% ( 100.0% ; 100.0% )
4	Steinmann et al, 2011	Mebendazole 3d	AL - TT	7	61423	0.86	100.00 (100.00; 100.00)	85.71% ( 59.79% ; 100.0% )
4	Steinmann et al, 2011	Mebendazole 3d	AL - HW	14	9678.0	41.54	99.57 ( 98.11; 100.00)	92.86% ( 79.37% ; 100.0% )
4	Steinmann et al, 2011	Mebendazole 3d	TT - HW	.	.	.	. ( . ; . )	. ( . ; . )
4	Steinmann et al, 2011	Mebendazole 3d	triple	44	28766	0.41	100.00 (100.00; 100.00)	93.18% ( 85.73% ; 100.0% )
14	All Studies	Mebendazole 3d	Single	7	4733.6	0.00	100.00 (100.00; 100.00)	100.0% ( 100.0% ; 100.0% )
14	All Studies	Mebendazole 3d	AL - TT	7	61423	0.86	100.00 (100.00; 100.00)	85.71% ( 59.79% ; 100.0% )
14	All Studies	Mebendazole 3d	AL - HW	14	9678.0	41.54	99.57 ( 98.11; 100.00)	92.86% ( 79.37% ; 100.0% )
14	All Studies	Mebendazole 3d	TT - HW	.	.	.	. ( . ; . )	. ( . ; . )
14	All Studies	Mebendazole 3d	triple	44	28766	0.41	100.00 (100.00; 100.00)	93.18% ( 85.73% ; 100.0% )
14	All Studies	Mebendazole 3d	All	72	25893	8.41	99.97 ( 99.88; 100.00)	93.06% ( 87.18% ; 98.93% )

## Sheet: Table b
studyid	studygroup	Drug	Type_infec	N	Mean EPG BSL	Mean EPG FU	ERR 95%CI	CR 95%CI
1	Olds et al, 1999	Placebo	Single	32	111.85	110.91	0.84 (-58.00; 34.92)	31.25% ( 15.19% ; 47.31% )
1	Olds et al, 1999	Placebo	AL - TT	25	1518.2	559.95	63.12 ( 5.88; 78.66)	28.00% ( 10.40% ; 45.60% )
1	Olds et al, 1999	Placebo	AL - HW	.	.	.	. ( . ; . )	. ( . ; . )
1	Olds et al, 1999	Placebo	TT - HW	35	1009.1	1002.1	0.70 (-37.51; 48.34)	20.00% ( 6.748% ; 33.25% )
1	Olds et al, 1999	Placebo	triple	73	7126.3	3581.8	49.74 ( 38.88; 58.88)	24.66% ( 14.77% ; 34.54% )
6	Scherrer et al, 2009	Placebo	Single	.	.	.	. ( . ; . )	. ( . ; . )
6	Scherrer et al, 2009	Placebo	AL - HW	.	.	.	. ( . ; . )	. ( . ; . )
6	Scherrer et al, 2009	Placebo	TT - HW	4	12728	6.00	99.95 ( . ; . )	75.00% ( 32.57% ; 100.0% )
10	Yap et al, 2013	Placebo	Single	3	825.34	5433.7	-558.4 ( . ; . )	0.000% ( 0.000% ; 0.000% )
10	Yap et al, 2013	Placebo	AL - TT	30	497.60	634.89	-27.59 ( . ; . )	0.000% ( 0.000% ; 0.000% )
10	Yap et al, 2013	Placebo	AL - HW	.	.	.	. ( . ; . )	. ( . ; . )
10	Yap et al, 2013	Placebo	TT - HW	5	411.27	296.16	27.99 ( . ; . )	0.000% ( 0.000% ; 0.000% )
10	Yap et al, 2013	Placebo	triple	53	1000.6	755.28	24.52 ( . ; . )	0.000% ( 0.000% ; 0.000% )
14	All Studies	Placebo	Single	35	173.00	567.15	-227.8 (-58.00; 34.92)	28.57% ( 13.61% ; 43.54% )
14	All Studies	Placebo	AL - TT	55	961.52	600.83	37.51 ( 5.88; 78.66)	12.73% ( 3.919% ; 21.54% )
14	All Studies	Placebo	AL - HW	.	.	.	. ( . ; . )	. ( . ; . )
14	All Studies	Placebo	TT - HW	44	2006.5	831.29	58.57 (-37.51; 48.34)	22.73% ( 10.34% ; 35.11% )
14	All Studies	Placebo	triple	126	4549.6	2392.9	47.40 ( 38.88; 58.88)	14.29% ( 8.176% ; 20.40% )
14	All Studies	Placebo	All	260	2771.1	1503.8	45.73 ( 36.77; 55.77)	17.31% ( 12.71% ; 21.91% )
1	Olds et al, 1999	Albendazole	Single	40	120.05	42.37	64.71 ( 28.33; 82.65)	45.00% ( 29.58% ; 60.42% )
1	Olds et al, 1999	Albendazole	AL - TT	36	1215.9	86.76	92.86 ( 53.83; 98.06)	41.67% ( 25.56% ; 57.77% )
1	Olds et al, 1999	Albendazole	AL - HW	.	.	.	. ( . ; . )	. ( . ; . )
1	Olds et al, 1999	Albendazole	TT - HW	22	451.82	48.78	89.20 ( -9.86; 97.92)	36.36% ( 16.26% ; 56.46% )
1	Olds et al, 1999	Albendazole	triple	79	5909.4	100.02	98.31 ( 96.14; 99.68)	68.35% ( 58.10% ; 78.61% )
4	Steinmann et al, 2011	Albendazole	Single	.	.	.	. ( . ; . )	. ( . ; . )
4	Steinmann et al, 2011	Albendazole	AL - TT	17	75.47	108.62	-43.93 (-267.5; 70.12)	23.53% ( 3.365% ; 43.69% )
4	Steinmann et al, 2011	Albendazole	AL - HW	.	.	.	. ( . ; . )	. ( . ; . )
4	Steinmann et al, 2011	Albendazole	triple	48	124.65	87.55	29.76 ( -2.44; 55.29)	37.50% ( 23.80% ; 51.20% )
5	Knopp et al, 2010	Albendazole	Single	88	300.58	503.10	-67.38 (-147.4; 9.41)	9.091% ( 3.085% ; 15.10% )
5	Knopp et al, 2010	Albendazole	AL - TT	6	678.46	678.46	-0.00 (-19.25; 75.00)	0.000% ( 0.000% ; 0.000% )
5	Knopp et al, 2010	Albendazole	TT - HW	32	413.67	458.82	-10.91 (-76.71; 22.34)	15.63% ( 3.045% ; 28.21% )
5	Knopp et al, 2010	Albendazole	triple	8	1713.9	584.53	65.89 ( 51.88; 82.01)	0.000% ( 0.000% ; 0.000% )
6	Scherrer et al, 2009	Albendazole	Single	.	.	.	. ( . ; . )	. ( . ; . )
6	Scherrer et al, 2009	Albendazole	AL - HW	.	.	.	. ( . ; . )	. ( . ; . )
14	All Studies	Albendazole	Single	128	244.16	359.12	-47.08 (-112.3; 20.99)	20.31% ( 13.34% ; 27.28% )
14	All Studies	Albendazole	AL - TT	59	832.62	153.23	81.60 ( 21.94; 94.87)	32.20% ( 20.28% ; 44.13% )
14	All Studies	Albendazole	AL - HW	.	.	.	. ( . ; . )	. ( . ; . )
14	All Studies	Albendazole	TT - HW	54	429.21	291.77	32.02 (-36.75; 70.40)	24.07% ( 12.67% ; 35.48% )
14	All Studies	Albendazole	triple	135	3604.0	124.30	96.55 ( 93.64; 98.47)	53.33% ( 44.92% ; 61.75% )
14	All Studies	Albendazole	All	376	1569.4	232.83	85.16 ( 75.60; 91.64)	34.57% ( 29.77% ; 39.38% )
4	Steinmann et al, 2011	Mebendazole	Single	3	19.98	2.00	90.00 ( 0.00; 100.00)	66.67% ( 13.32% ; 100.0% )
4	Steinmann et al, 2011	Mebendazole	AL - TT	13	100.07	48.42	51.61 (-29.32; 82.93)	38.46% ( 12.02% ; 64.91% )
4	Steinmann et al, 2011	Mebendazole	AL - HW	.	.	.	. ( . ; . )	. ( . ; . )
4	Steinmann et al, 2011	Mebendazole	TT - HW	3	81.93	35.97	56.10 ( 43.75; 100.00)	33.33% ( 0.000% ; 86.68% )
4	Steinmann et al, 2011	Mebendazole	triple	44	103.96	83.66	19.53 (-33.00; 72.15)	38.64% ( 24.25% ; 53.02% )
5	Knopp et al, 2010	Mebendazole	Single	99	182.04	364.07	-100.0 (-195.9; 4.77)	17.17% ( 9.743% ; 24.60% )
5	Knopp et al, 2010	Mebendazole	AL - TT	8	759.14	1531.0	-101.7 (-637.1; 100.00)	50.00% ( 15.35% ; 84.65% )
5	Knopp et al, 2010	Mebendazole	TT - HW	24	248.80	164.87	33.73 ( 15.07; 62.33)	20.83% ( 4.586% ; 37.08% )
5	Knopp et al, 2010	Mebendazole	triple	11	1693.4	421.84	75.09 ( 50.33; 94.78)	9.091% ( 0.000% ; 26.08% )
14	All Studies	Mebendazole	Single	102	177.27	353.42	-99.37 (-194.6; 5.36)	18.63% ( 11.07% ; 26.18% )
14	All Studies	Mebendazole	AL - TT	21	351.15	613.22	-74.63 (-431.7; 84.67)	42.86% ( 21.69% ; 64.02% )
14	All Studies	Mebendazole	AL - HW	.	.	.	. ( . ; . )	. ( . ; . )
14	All Studies	Mebendazole	TT - HW	27	230.26	150.55	34.62 ( 16.15; 62.47)	22.22% ( 6.541% ; 37.90% )
14	All Studies	Mebendazole	triple	55	421.84	151.30	64.13 ( 35.01; 85.60)	32.73% ( 20.33% ; 45.13% )
14	All Studies	Mebendazole	All	205	267.68	299.09	-11.73 (-76.47; 35.26)	25.37% ( 19.41% ; 31.32% )
5	Knopp et al, 2010	Albendazole+Ivermectin	Single	106	175.44	57.24	67.38 (-74.01; 86.22)	39.62% ( 30.31% ; 48.93% )
5	Knopp et al, 2010	Albendazole+Ivermectin	AL - TT	6	1003.2	42.97	95.72 ( . ; . )	83.33% ( 53.51% ; 100.0% )
5	Knopp et al, 2010	Albendazole+Ivermectin	TT - HW	24	401.18	103.67	74.16 ( . ; . )	25.00% ( 7.676% ; 42.32% )
5	Knopp et al, 2010	Albendazole+Ivermectin	triple	8	1836.0	321.49	82.49 ( . ; . )	25.00% ( 0.000% ; 55.01% )
14	All Studies	Albendazole+Ivermectin	Single	106	175.44	57.24	67.38 (-74.01; 86.22)	39.62% ( 30.31% ; 48.93% )
14	All Studies	Albendazole+Ivermectin	AL - TT	6	1003.2	42.97	95.72 ( . ; . )	83.33% ( 53.51% ; 100.0% )
14	All Studies	Albendazole+Ivermectin	TT - HW	24	401.18	103.67	74.16 ( . ; . )	25.00% ( 7.676% ; 42.32% )
14	All Studies	Albendazole+Ivermectin	triple	8	1836.0	321.49	82.49 ( . ; . )	25.00% ( 0.000% ; 55.01% )
14	All Studies	Albendazole+Ivermectin	All	144	339.81	79.06	76.73 (-74.01; 86.22)	38.19% ( 30.26% ; 46.13% )
5	Knopp et al, 2010	Mebendazole+Ivermectin	Single	94	204.22	47.83	76.58 ( . ; . )	54.26% ( 44.18% ; 64.33% )
5	Knopp et al, 2010	Mebendazole+Ivermectin	AL - TT	11	697.08	69.22	90.07 ( . ; . )	45.45% ( 16.03% ; 74.88% )
5	Knopp et al, 2010	Mebendazole+Ivermectin	TT - HW	31	367.38	75.42	79.47 ( . ; . )	54.84% ( 37.32% ; 72.36% )
5	Knopp et al, 2010	Mebendazole+Ivermectin	triple	8	1061.2	105.67	90.04 ( . ; . )	62.50% ( 28.95% ; 96.05% )
14	All Studies	Mebendazole+Ivermectin	Single	94	204.22	47.83	76.58 ( . ; . )	54.26% ( 44.18% ; 64.33% )
14	All Studies	Mebendazole+Ivermectin	AL - TT	11	697.08	69.22	90.07 ( . ; . )	45.45% ( 16.03% ; 74.88% )
14	All Studies	Mebendazole+Ivermectin	TT - HW	31	367.38	75.42	79.47 ( . ; . )	54.84% ( 37.32% ; 72.36% )
14	All Studies	Mebendazole+Ivermectin	triple	8	1061.2	105.67	90.04 ( . ; . )	62.50% ( 28.95% ; 96.05% )
14	All Studies	Mebendazole+Ivermectin	All	144	324.60	58.62	81.94 ( . ; . )	54.17% ( 46.03% ; 62.30% )
4	Steinmann et al, 2011	Albendazole 3d	Single	2	8.99	0.00	100.00 (100.00; 100.00)	100.0% ( 100.0% ; 100.0% )
4	Steinmann et al, 2011	Albendazole 3d	AL - TT	8	84.68	31.47	62.83 ( 44.06; 100.00)	75.00% ( 44.99% ; 100.0% )
4	Steinmann et al, 2011	Albendazole 3d	AL - HW	.	.	.	. ( . ; . )	. ( . ; . )
4	Steinmann et al, 2011	Albendazole 3d	TT - HW	3	45.96	6.00	86.96 ( 76.92; 100.00)	66.67% ( 13.32% ; 100.0% )
4	Steinmann et al, 2011	Albendazole 3d	triple	35	134.29	29.80	77.81 ( 61.52; 88.05)	48.57% ( 32.01% ; 65.13% )
10	Yap et al, 2013	Albendazole 3d	Single	1	533.57	6.00	98.88 ( . ; . )	0.000% ( 0.000% ; 0.000% )
10	Yap et al, 2013	Albendazole 3d	AL - TT	32	471.00	194.28	58.75 ( . ; . )	18.75% ( 5.227% ; 32.27% )
10	Yap et al, 2013	Albendazole 3d	AL - HW	.	.	.	. ( . ; . )	. ( . ; . )
10	Yap et al, 2013	Albendazole 3d	TT - HW	4	642.99	16.49	97.44 ( . ; . )	25.00% ( 0.000% ; 67.43% )
10	Yap et al, 2013	Albendazole 3d	triple	55	671.68	64.75	90.36 ( . ; . )	20.00% ( 9.429% ; 30.57% )
14	All Studies	Albendazole 3d	Single	3	183.85	2.00	98.91 (100.00; 100.00)	66.67% ( 13.32% ; 100.0% )
14	All Studies	Albendazole 3d	AL - TT	40	393.74	161.72	58.93 ( 44.06; 100.00)	30.00% ( 15.80% ; 44.20% )
14	All Studies	Albendazole 3d	AL - HW	.	.	.	. ( . ; . )	. ( . ; . )
14	All Studies	Albendazole 3d	TT - HW	7	387.12	11.99	96.90 ( 76.92; 100.00)	42.86% ( 6.197% ; 79.52% )
14	All Studies	Albendazole 3d	triple	90	462.70	51.16	88.94 ( 61.52; 88.05)	31.11% ( 21.55% ; 40.68% )
14	All Studies	Albendazole 3d	All	140	433.24	79.74	81.60 ( 62.20; 87.08)	32.14% ( 24.41% ; 39.88% )
4	Steinmann et al, 2011	Mebendazole 3d	Single	2	53.96	0.00	100.00 (100.00; 100.00)	100.0% ( 100.0% ; 100.0% )
4	Steinmann et al, 2011	Mebendazole 3d	AL - TT	7	142.17	3.43	97.59 ( 50.00; 100.00)	85.71% ( 59.79% ; 100.0% )
4	Steinmann et al, 2011	Mebendazole 3d	AL - HW	.	.	.	. ( . ; . )	. ( . ; . )
4	Steinmann et al, 2011	Mebendazole 3d	TT - HW	5	177.46	10.79	93.92 ( 89.62; 100.00)	80.00% ( 44.94% ; 100.0% )
4	Steinmann et al, 2011	Mebendazole 3d	triple	44	97.42	13.90	85.73 ( 68.28; 95.57)	65.91% ( 51.90% ; 79.92% )
14	All Studies	Mebendazole 3d	Single	2	53.96	0.00	100.00 (100.00; 100.00)	100.0% ( 100.0% ; 100.0% )
14	All Studies	Mebendazole 3d	AL - TT	7	142.17	3.43	97.59 ( 50.00; 100.00)	85.71% ( 59.79% ; 100.0% )
14	All Studies	Mebendazole 3d	AL - HW	.	.	.	. ( . ; . )	. ( . ; . )
14	All Studies	Mebendazole 3d	TT - HW	5	177.46	10.79	93.92 ( 89.62; 100.00)	80.00% ( 44.94% ; 100.0% )
14	All Studies	Mebendazole 3d	triple	44	97.42	13.90	85.73 ( 68.28; 95.57)	65.91% ( 51.90% ; 79.92% )
14	All Studies	Mebendazole 3d	All	58	108.22	11.89	89.02 ( 76.28; 96.31)	70.69% ( 58.98% ; 82.40% )

## Sheet: Table c
studyid	studygroup	Drug	Type_infec	N	Mean EPG BSL	Mean EPG FU	ERR 95%CI	CR 95%CI
1	Olds et al, 1999	Placebo	Single	27	121.24	246.47	-103.3 (-146.6; -11.07)	14.81% ( 1.415% ; 28.21% )
1	Olds et al, 1999	Placebo	AL - TT	.	.	.	. ( . ; . )	. ( . ; . )
1	Olds et al, 1999	Placebo	AL - HW	84	389.26	316.89	18.59 (-46.89; 52.23)	15.48% ( 7.742% ; 23.21% )
1	Olds et al, 1999	Placebo	TT - HW	35	238.61	116.31	51.26 (-16.44; 75.49)	40.00% ( 23.77% ; 56.23% )
1	Olds et al, 1999	Placebo	triple	73	501.95	451.86	9.98 (-15.50; 34.19)	15.07% ( 6.862% ; 23.27% )
6	Scherrer et al, 2009	Placebo	Single	47	585.49	29.08	95.03 ( . ; . )	63.83% ( 50.09% ; 77.57% )
6	Scherrer et al, 2009	Placebo	AL - HW	1	167.87	35.97	78.57 ( . ; . )	0.000% ( 0.000% ; 0.000% )
6	Scherrer et al, 2009	Placebo	TT - HW	4	146.88	77.94	46.94 ( . ; . )	50.00% ( 1.001% ; 99.00% )
10	Yap et al, 2013	Placebo	Single	.	.	.	. ( . ; . )	. ( . ; . )
10	Yap et al, 2013	Placebo	AL - TT	.	.	.	. ( . ; . )	. ( . ; . )
10	Yap et al, 2013	Placebo	AL - HW	1	161.87	59.95	62.96 ( . ; . )	0.000% ( 0.000% ; 0.000% )
10	Yap et al, 2013	Placebo	TT - HW	5	688.25	203.84	70.38 ( . ; . )	0.000% ( 0.000% ; 0.000% )
10	Yap et al, 2013	Placebo	triple	53	233.47	169.45	27.42 ( . ; . )	15.09% ( 5.456% ; 24.73% )
14	All Studies	Placebo	Single	74	416.10	108.40	73.95 (-146.6; -11.07)	45.95% ( 34.59% ; 57.30% )
14	All Studies	Placebo	AL - TT	.	.	.	. ( . ; . )	. ( . ; . )
14	All Studies	Placebo	AL - HW	86	384.04	310.64	19.11 (-46.89; 52.23)	15.12% ( 7.546% ; 22.69% )
14	All Studies	Placebo	TT - HW	44	281.37	122.77	56.37 (-16.44; 75.49)	36.36% ( 22.15% ; 50.58% )
14	All Studies	Placebo	triple	126	389.02	333.07	14.38 (-15.50; 34.19)	15.08% ( 8.831% ; 21.33% )
14	All Studies	Placebo	All	330	379.44	248.80	34.43 (-14.24; 35.11)	24.85% ( 20.19% ; 29.51% )
1	Olds et al, 1999	Albendazole	Single	40	189.15	19.48	89.70 ( 66.62; 98.38)	75.00% ( 61.58% ; 88.42% )
1	Olds et al, 1999	Albendazole	AL - TT	.	.	.	. ( . ; . )	. ( . ; . )
1	Olds et al, 1999	Albendazole	AL - HW	89	282.72	147.93	47.68 ( 10.24; 77.94)	42.70% ( 32.42% ; 52.97% )
1	Olds et al, 1999	Albendazole	TT - HW	22	168.41	32.70	80.58 ( 63.33; 94.79)	59.09% ( 38.55% ; 79.64% )
1	Olds et al, 1999	Albendazole	triple	79	997.56	241.10	75.83 ( 62.46; 82.44)	30.38% ( 20.24% ; 40.52% )
4	Steinmann et al, 2011	Albendazole	Single	.	.	.	. ( . ; . )	. ( . ; . )
4	Steinmann et al, 2011	Albendazole	AL - TT	.	.	.	. ( . ; . )	. ( . ; . )
4	Steinmann et al, 2011	Albendazole	AL - HW	7	73.66	10.28	86.05 ( 6.48; 100.00)	85.71% ( 59.79% ; 100.0% )
4	Steinmann et al, 2011	Albendazole	triple	48	132.14	14.11	89.32 ( 82.82; 94.97)	66.67% ( 53.33% ; 80.00% )
5	Knopp et al, 2010	Albendazole	Single	.	.	.	. ( . ; . )	. ( . ; . )
5	Knopp et al, 2010	Albendazole	AL - TT	.	.	.	. ( . ; . )	. ( . ; . )
5	Knopp et al, 2010	Albendazole	TT - HW	32	107.16	29.23	72.73 ( 48.65; 90.43)	65.63% ( 49.17% ; 82.08% )
5	Knopp et al, 2010	Albendazole	triple	8	316.25	35.97	88.63 ( 78.82; 96.99)	37.50% ( 3.953% ; 71.05% )
6	Scherrer et al, 2009	Albendazole	Single	22	332.64	13.08	96.07 ( . ; . )	68.18% ( 48.72% ; 87.64% )
6	Scherrer et al, 2009	Albendazole	AL - HW	1	447.64	0.00	100.00 ( . ; . )	100.0% ( 100.0% ; 100.0% )
14	All Studies	Albendazole	Single	62	240.07	17.21	92.83 ( 66.62; 98.38)	72.58% ( 61.48% ; 83.68% )
14	All Studies	Albendazole	AL - TT	.	.	.	. ( . ; . )	. ( . ; . )
14	All Studies	Albendazole	AL - HW	97	269.33	136.47	49.33 ( 11.63; 78.21)	46.39% ( 36.47% ; 56.32% )
14	All Studies	Albendazole	TT - HW	54	132.12	30.64	76.81 ( 61.82; 88.71)	62.96% ( 50.08% ; 75.84% )
14	All Studies	Albendazole	triple	135	649.48	148.24	77.18 ( 66.69; 82.87)	43.70% ( 35.34% ; 52.07% )
14	All Studies	Albendazole	All	348	390.30	103.37	73.52 ( 59.51; 79.88)	52.59% ( 47.34% ; 57.83% )
4	Steinmann et al, 2011	Mebendazole	Single	1	11.99	0.00	100.00 (100.00; 100.00)	100.0% ( 100.0% ; 100.0% )
4	Steinmann et al, 2011	Mebendazole	AL - TT	.	.	.	. ( . ; . )	. ( . ; . )
4	Steinmann et al, 2011	Mebendazole	AL - HW	10	137.29	68.35	50.22 (-14.18; 86.39)	40.00% ( 9.636% ; 70.36% )
4	Steinmann et al, 2011	Mebendazole	TT - HW	3	75.94	11.99	84.21 ( 66.67; 100.00)	33.33% ( 0.000% ; 86.68% )
4	Steinmann et al, 2011	Mebendazole	triple	44	126.72	54.23	57.20 ( 29.78; 76.53)	27.27% ( 14.11% ; 40.43% )
5	Knopp et al, 2010	Mebendazole	Single	1	563.55	1025.2	-81.91 (-81.91; -81.91)	0.000% ( 0.000% ; 0.000% )
5	Knopp et al, 2010	Mebendazole	AL - TT	.	.	.	. ( . ; . )	. ( . ; . )
5	Knopp et al, 2010	Mebendazole	TT - HW	24	118.41	80.19	32.28 (-28.55; 77.76)	37.50% ( 18.13% ; 56.87% )
5	Knopp et al, 2010	Mebendazole	triple	11	422.93	92.11	78.22 ( 46.24; 89.31)	27.27% ( 0.954% ; 53.59% )
14	All Studies	Mebendazole	Single	2	287.77	512.59	-78.13 (-81.91; 100.00)	50.00% ( 0.000% ; 100.0% )
14	All Studies	Mebendazole	AL - TT	.	.	.	. ( . ; . )	. ( . ; . )
14	All Studies	Mebendazole	AL - HW	10	137.29	68.35	50.22 (-14.18; 86.39)	40.00% ( 9.636% ; 70.36% )
14	All Studies	Mebendazole	TT - HW	27	113.69	72.61	36.13 (-18.02; 77.82)	37.04% ( 18.82% ; 55.25% )
14	All Studies	Mebendazole	triple	55	185.96	61.81	66.76 ( 44.75; 79.47)	27.27% ( 15.50% ; 39.04% )
14	All Studies	Mebendazole	All	94	162.19	75.20	53.64 ( 29.22; 70.88)	31.91% ( 22.49% ; 41.34% )
5	Knopp et al, 2010	Albendazole+Ivermectin	Single	.	.	.	. ( . ; . )	. ( . ; . )
5	Knopp et al, 2010	Albendazole+Ivermectin	AL - TT	.	.	.	. ( . ; . )	. ( . ; . )
5	Knopp et al, 2010	Albendazole+Ivermectin	TT - HW	24	239.06	287.52	-20.27 ( . ; . )	66.67% ( 47.81% ; 85.53% )
5	Knopp et al, 2010	Albendazole+Ivermectin	triple	8	194.84	11.99	93.85 ( . ; . )	62.50% ( 28.95% ; 96.05% )
14	All Studies	Albendazole+Ivermectin	Single	.	.	.	. ( . ; . )	. ( . ; . )
14	All Studies	Albendazole+Ivermectin	AL - TT	.	.	.	. ( . ; . )	. ( . ; . )
14	All Studies	Albendazole+Ivermectin	TT - HW	24	239.06	287.52	-20.27 ( . ; . )	66.67% ( 47.81% ; 85.53% )
14	All Studies	Albendazole+Ivermectin	triple	8	194.84	11.99	93.85 ( . ; . )	62.50% ( 28.95% ; 96.05% )
14	All Studies	Albendazole+Ivermectin	All	32	228.01	218.64	4.11 ( . ; . )	65.63% ( 49.17% ; 82.08% )
5	Knopp et al, 2010	Mebendazole+Ivermectin	Single	.	.	.	. ( . ; . )	. ( . ; . )
5	Knopp et al, 2010	Mebendazole+Ivermectin	AL - TT	.	.	.	. ( . ; . )	. ( . ; . )
5	Knopp et al, 2010	Mebendazole+Ivermectin	TT - HW	31	156.46	219.89	-40.54 ( . ; . )	25.81% ( 10.40% ; 41.21% )
5	Knopp et al, 2010	Mebendazole+Ivermectin	triple	8	456.38	309.50	32.18 ( . ; . )	25.00% ( 0.000% ; 55.01% )
14	All Studies	Mebendazole+Ivermectin	Single	.	.	.	. ( . ; . )	. ( . ; . )
14	All Studies	Mebendazole+Ivermectin	AL - TT	.	.	.	. ( . ; . )	. ( . ; . )
14	All Studies	Mebendazole+Ivermectin	TT - HW	31	156.46	219.89	-40.54 ( . ; . )	25.81% ( 10.40% ; 41.21% )
14	All Studies	Mebendazole+Ivermectin	triple	8	456.38	309.50	32.18 ( . ; . )	25.00% ( 0.000% ; 55.01% )
14	All Studies	Mebendazole+Ivermectin	All	39	217.98	238.27	-9.31 ( . ; . )	25.64% ( 11.94% ; 39.35% )
4	Steinmann et al, 2011	Albendazole 3d	Single	.	.	.	. ( . ; . )	. ( . ; . )
4	Steinmann et al, 2011	Albendazole 3d	AL - TT	.	.	.	. ( . ; . )	. ( . ; . )
4	Steinmann et al, 2011	Albendazole 3d	AL - HW	12	147.38	0.00	100.00 (100.00; 100.00)	100.0% ( 100.0% ; 100.0% )
4	Steinmann et al, 2011	Albendazole 3d	TT - HW	3	53.96	0.00	100.00 (100.00; 100.00)	100.0% ( 100.0% ; 100.0% )
4	Steinmann et al, 2011	Albendazole 3d	triple	35	203.84	4.11	97.98 ( 93.86; 99.87)	88.57% ( 78.03% ; 99.11% )
10	Yap et al, 2013	Albendazole 3d	Single	.	.	.	. ( . ; . )	. ( . ; . )
10	Yap et al, 2013	Albendazole 3d	AL - TT	.	.	.	. ( . ; . )	. ( . ; . )
10	Yap et al, 2013	Albendazole 3d	AL - HW	1	287.77	0.00	100.00 ( . ; . )	100.0% ( 100.0% ; 100.0% )
10	Yap et al, 2013	Albendazole 3d	TT - HW	4	1115.1	0.00	100.00 ( . ; . )	100.0% ( 100.0% ; 100.0% )
10	Yap et al, 2013	Albendazole 3d	triple	55	225.64	8.39	96.28 ( . ; . )	96.36% ( 91.42% ; 100.0% )
14	All Studies	Albendazole 3d	Single	.	.	.	. ( . ; . )	. ( . ; . )
14	All Studies	Albendazole 3d	AL - TT	.	.	.	. ( . ; . )	. ( . ; . )
14	All Studies	Albendazole 3d	AL - HW	13	158.18	0.00	100.00 (100.00; 100.00)	100.0% ( 100.0% ; 100.0% )
14	All Studies	Albendazole 3d	TT - HW	7	660.33	0.00	100.00 (100.00; 100.00)	100.0% ( 100.0% ; 100.0% )
14	All Studies	Albendazole 3d	triple	90	217.16	6.73	96.90 ( 93.86; 99.87)	93.33% ( 88.18% ; 98.49% )
14	All Studies	Albendazole 3d	All	110	238.39	5.50	97.69 ( 95.57; 99.91)	94.55% ( 90.30% ; 98.79% )
4	Steinmann et al, 2011	Mebendazole 3d	Single	2	71.94	6.00	91.67 ( 33.33; 100.00)	50.00% ( 0.000% ; 100.0% )
4	Steinmann et al, 2011	Mebendazole 3d	AL - TT	.	.	.	. ( . ; . )	. ( . ; . )
4	Steinmann et al, 2011	Mebendazole 3d	AL - HW	14	194.42	38.97	79.96 ( 12.57; 97.43)	50.00% ( 23.81% ; 76.19% )
4	Steinmann et al, 2011	Mebendazole 3d	TT - HW	5	170.26	11.99	92.96 ( 80.00; 100.00)	60.00% ( 17.06% ; 100.0% )
4	Steinmann et al, 2011	Mebendazole 3d	triple	44	171.82	38.15	77.80 ( 55.46; 95.32)	61.36% ( 46.98% ; 75.75% )
14	All Studies	Mebendazole 3d	Single	2	71.94	6.00	91.67 ( 33.33; 100.00)	50.00% ( 0.000% ; 100.0% )
14	All Studies	Mebendazole 3d	AL - TT	.	.	.	. ( . ; . )	. ( . ; . )
14	All Studies	Mebendazole 3d	AL - HW	14	194.42	38.97	79.96 ( 12.57; 97.43)	50.00% ( 23.81% ; 76.19% )
14	All Studies	Mebendazole 3d	TT - HW	5	170.26	11.99	92.96 ( 80.00; 100.00)	60.00% ( 17.06% ; 100.0% )
14	All Studies	Mebendazole 3d	triple	44	171.82	38.15	77.80 ( 55.46; 95.32)	61.36% ( 46.98% ; 75.75% )
14	All Studies	Mebendazole 3d	All	65	173.49	35.33	79.64 ( 61.46; 92.64)	58.46% ( 46.48% ; 70.44% )

## Sheet: References
studyid	reference	ref Number in article	Full title
1	Olds et al, 1999	23	Olds GR, King C, Hewlett J, Olveda R, Wu G, Ouma J, et al. Double-blind placebo-controlled study of concurrent administration of albendazole and praziquantel in schoolchildren with schistosomiasis and geohelminths. J Infect Dis. 1999;179(4):996-1003. doi: 10.1086/314686. PubMed PMID: 10068597.
4	Steinmann et al, 2011	28	Steinmann P, Utzinger J, Du ZW, Jiang JY, Chen JX, Hattendorf J, et al. Efficacy of single-dose and triple-dose albendazole and mebendazole against soil-transmitted helminths and Taenia spp.: a randomized controlled trial. PLoS One. 2011;6(9):e25003. doi: 10.1371/journal.pone.0025003. PubMed PMID: 21980373; PubMed Central PMCID: PMCPMC3181256.
5	Knopp et al, 2010	22	Knopp S, Mohammed KA, Speich B, Hattendorf J, Khamis IS, Khamis AN, et al. Albendazole and mebendazole administered alone or in combination with ivermectin against Trichuris trichiura: a randomized controlled trial. Clin Infect Dis. 2010;51(12):1420-8. doi: 10.1086/657310. PubMed PMID: 21062129.
6	Scherrer et al, 2009	24	Scherrer AU, Sjoberg MK, Allangba A, Traore M, Lohourignon LK, Tschannen AB, et al. Sequential analysis of helminth egg output in human stool samples following albendazole and praziquantel administration. Acta Trop. 2009;109(3):226-31. doi: 10.1016/j.actatropica.2008.11.015. PubMed PMID: 19070583.
10	Yap et al, 2013	30	Yap P, Wu FW, Du ZW, Hattendorf J, Chen R, Jiang JY, et al. Effect of deworming on physical fitness of school-aged children in Yunnan, China: a double-blind, randomized, placebo-controlled trial. PLoS Negl Trop Dis. 2014;8(7):e2983. doi: 10.1371/journal.pntd.0002983. PubMed PMID: 25010608; PubMed Central PMCID: PMCPMC4091871.
14	All Studies
