# Supplementary material for: Egg excretion indicators for the measurement of soil-transmitted helminth response to treatment
Source: PLoS Negl Trop Dis. 2022 Aug 2;16(8):e0010593. doi: 10.1371/journal.pntd.0010593 (PMC9374261; doi:10.1371/journal.pntd.0010593)
Supplement: S4 Table — Table a: Egg count means before and after treatment and drug efficacy outcomes for Ascaris lumbricoides. Table b: Egg count means before and after treatment and drug efficacy outcomes for Trichuris trichiura. Table c: Egg count means before and after treatment and drug efficacy outcomes for hookworm. (XLSX) [file pntd.0010593.s004.xlsx]

## Sheet: Table a
studyid	reference	Drug	N	Mean EPG BSL	Mean EPG FU	ERR 95%CI	CR 95%CI
1	Olds et al, 1999 (10)	Placebo	215	1927.2	1344.7	30.22 ( 15.00; 43.54)	21.40% ( 15.91% ; 26.88% )
2	Albonico et al, 2002 (3)	Placebo	111	252.99	142.39	43.72 ( 21.08; 61.33)	27.88% ( 19.27% ; 36.50% )
6	Scherrer et al, 2009 (5)	Placebo	1	7.99	0.00	100.00 (100.00; 100.00)	100.0% ( 100.0% ; 100.0% )
7	Speich et al, 2012 (2)	Placebo	8	2564.3	4103.1	-60.01 (-331.5; 27.34)	0.000% ( 0.000% ; 0.000% )
10	Yap et al, 2013 (8)	Placebo	87	46807	54369	-16.16 (-38.28; 0.57)	3.448% ( 0.000% ; 7.282% )
14	All Studies	Placebo	422	10747	12229	-13.79 (-32.86; 1.52)	19.08% ( 15.30% ; 22.87% )
1	Olds et al, 1999 (10)	Albendazole	234	1614.0	30.80	98.09 ( 96.30; 99.17)	79.91% ( 74.78% ; 85.05% )
3	Steinmann et al, 2008 (9)	Albendazole	128	8968.7	54.14	99.40 ( 98.74; 99.88)	96.09% ( 92.74% ; 99.45% )
4	Steinmann et al, 2011 (7)	Albendazole	78	19461	5.38	99.97 ( 99.91; 100.00)	96.15% ( 91.89% ; 100.0% )
5	Knopp et al, 2010 (11)	Albendazole	15	13072	0.00	100.00 (100.00; 100.00)	100.0% ( 100.0% ; 100.0% )
6	Scherrer et al, 2009 (5)	Albendazole	1	7.99	0.00	100.00 (100.00; 100.00)	100.0% ( 100.0% ; 100.0% )
7	Speich et al, 2012 (2)	Albendazole	9	792.00	0.00	100.00 (100.00; 100.00)	100.0% ( 100.0% ; 100.0% )
8	Diawara et al, 2013 (4)	Albendazole	42	2604.2	512.94	80.30 ( 5.13; 100.00)	91.18% ( 81.64% ; 100.0% )
9	Speich et al, 2014 (1)	Albendazole	75	9746.0	496.16	94.91 ( 85.92; 99.65)	92.00% ( 85.86% ; 98.14% )
12	Belizario et al, 2013 (13)	Albendazole	99	21269	1520.3	92.85 ( 81.91; 99.26)	71.88% ( 62.88% ; 80.87% )
13	Halpenny et al 2012 (12)	Albendazole	83	21648	2963.3	86.31 ( . ; . )	81.69% ( 72.69% ; 90.69% )
14	All Studies	Albendazole	764	10458	419.83	95.99 ( 92.48; 98.90)	85.96% ( 83.46% ; 88.47% )
2	Albonico et al, 2002 (3)	Mebendazole	123	252.69	1.22	99.52 ( 98.86; 99.97)	96.26% ( 92.67% ; 99.86% )
4	Steinmann et al, 2011 (7)	Mebendazole	71	22781	289.54	98.73 ( 96.01; 100.00)	92.96% ( 87.01% ; 98.91% )
5	Knopp et al, 2010 (11)	Mebendazole	19	11667	3395.8	70.89 (-10.92; 100.00)	78.95% ( 60.62% ; 97.28% )
9	Speich et al, 2014 (1)	Mebendazole	67	9784.9	1160.9	88.14 ( 72.84; 98.74)	91.04% ( 84.21% ; 97.88% )
11	Speich et al, 2015 (6)	Mebendazole	44	7462.5	92.32	98.76 ( 94.82; 100.00)	95.45% ( 89.30% ; 100.0% )
14	All Studies	Mebendazole	324	8809.0	542.37	93.84 ( 86.79; 98.14)	93.18% ( 90.37% ; 96.00% )
5	Knopp et al, 2010 (11)	Albendazole+Ivermectin	14	10665	205.12	98.08 ( 96.12; 100.00)	92.86% ( 79.37% ; 100.0% )
11	Speich et al, 2015 (6)	Albendazole+Ivermectin	50	12458	0.12	100.00 (100.00; 100.00)	98.00% ( 94.12% ; 100.0% )
11	Speich et al, 2015 (6)	Albendazole+Ivermectin	50	12458	0.12	100.00 (100.00; 100.00)	98.00% ( 94.12% ; 100.0% )
12	Belizario et al, 2013 (13)	Albendazole+Ivermectin	105	41558	198.82	99.52 ( 98.95; 99.88)	80.39% ( 72.69% ; 88.10% )
14	All Studies	Albendazole+Ivermectin	169	30390	139.50	99.54 ( 99.08; 99.86)	86.75% ( 81.59% ; 91.90% )
5	Knopp et al, 2010 (11)	Mebendazole+Ivermectin	19	7582.0	0.00	100.00 (100.00; 100.00)	100.0% ( 100.0% ; 100.0% )
14	All Studies	Mebendazole+Ivermectin	19	7582.0	0.00	100.00 (100.00; 100.00)	100.0% ( 100.0% ; 100.0% )
11	Speich et al, 2015 (6)	Albendazole+Mebendazole	40	12545	720.30	94.26 ( 70.67; 100.00)	97.50% ( 92.66% ; 100.0% )
14	All Studies	Albendazole+Mebendazole	40	12545	720.30	94.26 ( 70.67; 100.00)	97.50% ( 92.66% ; 100.0% )
9	Speich et al, 2014 (1)	Albendazole+Oxantel-Palmoate	71	7515.5	163.10	97.83 ( 93.53; 100.00)	94.37% ( 89.00% ; 99.73% )
11	Speich et al, 2015 (6)	Albendazole+Oxantel-Palmoate	47	8809.4	260.55	97.04 ( 88.23; 100.00)	97.87% ( 93.75% ; 100.0% )
14	All Studies	Albendazole+Oxantel-Palmoate	118	8030.9	201.92	97.49 ( 93.94; 100.00)	95.76% ( 92.13% ; 99.40% )
3	Steinmann et al, 2008 (9)	Tribendimidine	82	7879.7	42.84	99.46 ( 98.57; 99.97)	91.46% ( 85.42% ; 97.51% )
14	All Studies	Tribendimidine	82	7879.7	42.84	99.46 ( 98.57; 99.97)	91.46% ( 85.42% ; 97.51% )
7	Speich et al, 2012 (2)	Nitazoxanide	8	996.75	1125.0	-12.87 (-182.1; 100.00)	62.50% ( 28.95% ; 96.05% )
14	All Studies	Nitazoxanide	8	996.75	1125.0	-12.87 (-182.1; 100.00)	62.50% ( 28.95% ; 96.05% )
7	Speich et al, 2012 (2)	Nitazoxanide+Albendazole	6	3495.0	0.00	100.00 (100.00; 100.00)	100.0% ( 100.0% ; 100.0% )
14	All Studies	Nitazoxanide+Albendazole	6	3495.0	0.00	100.00 (100.00; 100.00)	100.0% ( 100.0% ; 100.0% )
9	Speich et al, 2014 (1)	Oxantel-Palmoate	79	10440	12375	-18.54 (-47.07; 6.65)	10.13% ( 3.474% ; 16.78% )
14	All Studies	Oxantel-Palmoate	79	10440	12375	-18.54 (-47.07; 6.65)	10.13% ( 3.474% ; 16.78% )
2	Albonico et al, 2002 (3)	Pyrantel-Oxantel	110	297.99	0.47	99.84 ( 99.58; 100.00)	98.02% ( 95.30% ; 100.0% )
14	All Studies	Pyrantel-Oxantel	110	297.99	0.47	99.84 ( 99.58; 100.00)	98.02% ( 95.30% ; 100.0% )
12	Belizario et al, 2013 (13)	Diethylcarbamazine	102	44271	28954	34.60 ( 6.21; 57.65)	24.00% ( 15.63% ; 32.37% )
14	All Studies	Diethylcarbamazine	102	44271	28954	34.60 ( 6.21; 57.65)	24.00% ( 15.63% ; 32.37% )
12	Belizario et al, 2013 (13)	Ivermectin	102	35560	2072.7	94.17 ( 85.64; 99.16)	80.81% ( 73.05% ; 88.57% )
14	All Studies	Ivermectin	102	35560	2072.7	94.17 ( 85.64; 99.16)	80.81% ( 73.05% ; 88.57% )
12	Belizario et al, 2013 (13)	Albendazole+Diethylcarbamazine	120	33844	1113.3	96.71 ( . ; . )	78.15% ( 70.73% ; 85.58% )
14	All Studies	Albendazole+Diethylcarbamazine	120	33844	1113.3	96.71 ( . ; . )	78.15% ( 70.73% ; 85.58% )
4	Steinmann et al, 2011 (7)	Albendazole 3d	63	22122	12.18	99.94 ( 99.78; 100.00)	96.83% ( 92.50% ; 100.0% )
10	Yap et al, 2013 (8)	Albendazole 3d	94	40388	73.86	99.82 ( 99.35; 100.00)	91.49% ( 85.85% ; 97.13% )
14	All Studies	Albendazole 3d	157	33058	49.11	99.85 ( 99.51; 100.00)	93.63% ( 89.81% ; 97.45% )
4	Steinmann et al, 2011 (7)	Mebendazole 3d	72	25893	8.41	99.97 ( 99.87; 100.00)	93.06% ( 87.18% ; 98.93% )
14	All Studies	Mebendazole 3d	72	25893	8.41	99.97 ( 99.87; 100.00)	93.06% ( 87.18% ; 98.93% )

## Sheet: Table b
studyid	studygroup	Drug	N	Mean EPG BSL	Mean EPG FU	ERR 95%CI	CR 95%CI
1	Olds et al, 1999 (10)	Placebo	165	3618.6	1903.6	47.39 ( 37.33; 56.68)	25.45% ( 18.81% ; 32.10% )
2	Albonico et al, 2002 (3)	Placebo	396	32.76	27.08	17.35 ( 3.07; 31.26)	11.65% ( 8.379% ; 14.93% )
6	Scherrer et al, 2009 (5)	Placebo	4	12728	6.00	99.95 ( 81.25; 100.00)	75.00% ( 32.57% ; 100.0% )
7	Speich et al, 2012 (2)	Placebo	149	308.35	302.59	1.87 (-22.78; 21.95)	8.633% ( 3.964% ; 13.30% )
10	Yap et al, 2013 (8)	Placebo	91	796.64	844.60	-6.02 (-69.52; 32.85)	0.000% ( 0.000% ; 0.000% )
14	All Studies	Placebo	805	968.20	576.86	40.42 ( 27.85; 52.34)	13.02% ( 10.64% ; 15.40% )
1	Olds et al, 1999 (10)	Albendazole	177	2968.1	77.93	97.37 ( 95.10; 98.76)	53.67% ( 46.33% ; 61.02% )
3	Steinmann et al, 2008 (9)	Albendazole	149	484.39	207.89	57.08 ( 46.11; 65.57)	13.42% ( 7.949% ; 18.90% )
4	Steinmann et al, 2011 (7)	Albendazole	65	111.79	93.06	16.75 (-35.10; 51.64)	33.85% ( 22.34% ; 45.35% )
5	Knopp et al, 2010 (11)	Albendazole	139	421.17	492.97	-17.05 (-68.59; 24.22)	9.353% ( 4.512% ; 14.19% )
7	Speich et al, 2012 (2)	Albendazole	142	465.90	478.38	-2.68 (-82.26; 33.11)	14.07% ( 8.208% ; 19.94% )
8	Diawara et al, 2013 (4)	Albendazole	86	288.33	208.02	27.85 (-15.19; 64.38)	47.37% ( 36.14% ; 58.59% )
9	Speich et al, 2014 (1)	Albendazole	114	1518.6	1033.9	31.92 ( 11.17; 46.48)	2.632% ( 0.000% ; 5.570% )
12	Belizario et al, 2013 (13)	Albendazole	149	6230.2	2930.8	52.96 ( 8.43; 87.29)	32.41% ( 24.80% ; 40.03% )
13	Halpenny et al 2012 (12)	Albendazole	6	5073.8	0.00	100.00 ( . ; . )	93.48% ( 86.34% ; 100.0% )
14	All Studies	Albendazole	1027	1836.6	741.82	59.61 ( 33.72; 76.56)	28.49% ( 25.75% ; 31.22% )
2	Albonico et al, 2002 (3)	Mebendazole	440	34.17	12.24	64.19 ( 56.90; 70.55)	25.25% ( 21.01% ; 29.48% )
4	Steinmann et al, 2011 (7)	Mebendazole	63	98.11	70.23	28.42 (-15.18; 69.46)	39.68% ( 27.60% ; 51.76% )
5	Knopp et al, 2010 (11)	Mebendazole	147	339.77	390.30	-14.87 (-89.53; 34.71)	19.73% ( 13.29% ; 26.16% )
9	Speich et al, 2014 (1)	Mebendazole	109	1911.0	1122.9	41.24 ( 16.43; 60.81)	11.93% ( 5.842% ; 18.01% )
11	Speich et al, 2015 (6)	Mebendazole	107	1010.1	869.25	13.94 (-13.82; 40.70)	8.411% ( 3.152% ; 13.67% )
14	All Studies	Mebendazole	866	447.50	339.94	24.04 ( 5.16; 40.47)	21.45% ( 18.65% ; 24.24% )
5	Knopp et al, 2010 (11)	Albendazole+Ivermectin	145	337.63	78.52	76.75 ( 67.74; 84.02)	38.62% ( 30.70% ; 46.55% )
11	Speich et al, 2015 (6)	Albendazole+Ivermectin	109	1059.3	153.32	85.53 ( 78.43; 90.48)	27.52% ( 19.14% ; 35.91% )
11	Speich et al, 2015 (6)	Albendazole+Ivermectin	109	1059.3	153.32	85.53 ( 78.43; 90.48)	27.52% ( 19.14% ; 35.91% )
12	Belizario et al, 2013 (13)	Albendazole+Ivermectin	149	4955.5	122.47	97.53 ( 93.37; 99.29)	66.44% ( 58.78% ; 74.10% )
14	All Studies	Albendazole+Ivermectin	403	2240.2	114.94	94.87 ( 91.09; 97.03)	45.75% ( 40.87% ; 50.63% )
5	Knopp et al, 2010 (11)	Mebendazole+Ivermectin	145	322.98	58.22	81.98 ( 74.59; 87.83)	54.48% ( 46.38% ; 62.59% )
14	All Studies	Mebendazole+Ivermectin	145	322.98	58.22	81.98 ( 74.59; 87.83)	54.48% ( 46.38% ; 62.59% )
11	Speich et al, 2015 (6)	Albendazole+Mebendazole	107	1112.5	764.03	31.33 ( -1.27; 55.20)	8.411% ( 3.152% ; 13.67% )
14	All Studies	Albendazole+Mebendazole	107	1112.5	764.03	31.33 ( -1.27; 55.20)	8.411% ( 3.152% ; 13.67% )
9	Speich et al, 2014 (1)	Albendazole+Oxantel-Palmoate	112	1374.1	438.00	68.13 ( 48.61; 83.22)	31.25% ( 22.67% ; 39.83% )
11	Speich et al, 2015 (6)	Albendazole+Oxantel-Palmoate	108	1226.1	337.46	72.48 ( 36.69; 92.89)	68.52% ( 59.76% ; 77.28% )
14	All Studies	Albendazole+Oxantel-Palmoate	220	1301.5	388.65	70.14 ( 52.54; 84.39)	49.55% ( 42.94% ; 56.15% )
3	Steinmann et al, 2008 (9)	Tribendimidine	99	416.47	327.01	21.48 ( -4.43; 40.50)	6.061% ( 1.360% ; 10.76% )
14	All Studies	Tribendimidine	99	416.47	327.01	21.48 ( -4.43; 40.50)	6.061% ( 1.360% ; 10.76% )
7	Speich et al, 2012 (2)	Nitazoxanide	144	300.51	482.71	-60.63 (-108.2; -21.13)	6.475% ( 2.384% ; 10.57% )
14	All Studies	Nitazoxanide	144	300.51	482.71	-60.63 (-108.2; -21.13)	6.475% ( 2.384% ; 10.57% )
7	Speich et al, 2012 (2)	Nitazoxanide+Albendazole	142	336.48	292.38	13.11 (-30.65; 46.09)	16.30% ( 10.07% ; 22.53% )
14	All Studies	Nitazoxanide+Albendazole	142	336.48	292.38	13.11 (-30.65; 46.09)	16.30% ( 10.07% ; 22.53% )
9	Speich et al, 2014 (1)	Oxantel-Palmoate	114	1531.9	518.05	66.18 ( 51.56; 76.15)	26.32% ( 18.23% ; 34.40% )
14	All Studies	Oxantel-Palmoate	114	1531.9	518.05	66.18 ( 51.56; 76.15)	26.32% ( 18.23% ; 34.40% )
2	Albonico et al, 2002 (3)	Pyrantel-Oxantel	414	42.14	11.93	71.68 ( 63.58; 79.47)	38.22% ( 33.35% ; 43.09% )
14	All Studies	Pyrantel-Oxantel	414	42.14	11.93	71.68 ( 63.58; 79.47)	38.22% ( 33.35% ; 43.09% )
12	Belizario et al, 2013 (13)	Diethylcarbamazine	151	7196.5	5895.2	18.08 (-44.10; 53.44)	2.721% ( 0.091% ; 5.351% )
14	All Studies	Diethylcarbamazine	151	7196.5	5895.2	18.08 (-44.10; 53.44)	2.721% ( 0.091% ; 5.351% )
12	Belizario et al, 2013 (13)	Ivermectin	154	6238.3	833.91	86.63 ( 64.25; 97.28)	35.76% ( 28.12% ; 43.41% )
14	All Studies	Ivermectin	154	6238.3	833.91	86.63 ( 64.25; 97.28)	35.76% ( 28.12% ; 43.41% )
12	Belizario et al, 2013 (13)	Albendazole+Diethylcarbamazine	156	7513.7	1557.6	79.27 ( . ; . )	19.61% ( 13.32% ; 25.90% )
14	All Studies	Albendazole+Diethylcarbamazine	156	7513.7	1557.6	79.27 ( . ; . )	19.61% ( 13.32% ; 25.90% )
4	Steinmann et al, 2011 (7)	Albendazole 3d	48	115.28	27.35	76.27 ( 62.04; 86.83)	56.25% ( 42.22% ; 70.28% )
10	Yap et al, 2013 (8)	Albendazole 3d	92	599.13	107.07	82.13 ( 68.07; 91.46)	19.57% ( 11.46% ; 27.67% )
14	All Studies	Albendazole 3d	140	433.24	79.74	81.60 ( 68.85; 90.39)	32.14% ( 24.41% ; 39.88% )
4	Steinmann et al, 2011 (7)	Mebendazole 3d	58	108.22	11.89	89.02 ( 77.82; 96.32)	70.69% ( 58.98% ; 82.40% )
14	All Studies	Mebendazole 3d	58	108.22	11.89	89.02 ( 77.82; 96.32)	70.69% ( 58.98% ; 82.40% )

## Sheet: Table c
studyid	studygroup	Drug	N	Mean EPG BSL	Mean EPG FU	ERR 95%CI	CR 95%CI
1	Olds et al, 1999 (10)	Placebo	219	369.70	321.14	13.14 (-12.55; 34.57)	19.18% ( 13.96% ; 24.39% )
2	Albonico et al, 2002 (3)	Placebo	445	71.22	74.64	-4.80 (-18.38; 6.04)	6.235% ( 3.914% ; 8.556% )
6	Scherrer et al, 2009 (5)	Placebo	52	543.72	32.97	93.94 ( 81.22; 97.97)	61.54% ( 48.32% ; 74.76% )
7	Speich et al, 2012 (2)	Placebo	9	87.60	46.00	47.49 (-86.54; 98.05)	55.56% ( 23.09% ; 88.02% )
10	Yap et al, 2013 (8)	Placebo	59	270.80	170.51	37.04 ( 6.50; 55.54)	13.56% ( 4.824% ; 22.30% )
14	All Studies	Placebo	784	201.14	150.32	25.27 ( 6.21; 42.83)	14.95% ( 12.41% ; 17.49% )
1	Olds et al, 1999 (10)	Albendazole	230	501.04	146.57	70.75 ( 56.11; 79.49)	45.65% ( 39.21% ; 52.09% )
3	Steinmann et al, 2008 (9)	Albendazole	103	255.37	48.54	80.99 ( 71.48; 89.07)	66.02% ( 56.87% ; 75.17% )
4	Steinmann et al, 2011 (7)	Albendazole	55	124.70	13.63	89.07 ( 82.72; 94.81)	69.09% ( 56.88% ; 81.30% )
5	Knopp et al, 2010 (11)	Albendazole	43	150.16	59.95	60.07 ( 10.79; 86.96)	55.81% ( 40.97% ; 70.66% )
6	Scherrer et al, 2009 (5)	Albendazole	23	337.64	12.51	96.29 ( 89.18; 98.93)	69.57% ( 50.76% ; 88.37% )
7	Speich et al, 2012 (2)	Albendazole	11	69.82	6.00	91.41 ( 74.73; 100.00)	81.82% ( 59.03% ; 100.0% )
8	Diawara et al, 2013 (4)	Albendazole	145	608.82	8.61	98.59 ( 97.11; 99.51)	84.55% ( 78.17% ; 90.94% )
9	Speich et al, 2014 (1)	Albendazole	112	236.20	56.82	75.94 ( 55.84; 88.53)	59.82% ( 50.74% ; 68.90% )
14	All Studies	Albendazole	722	385.22	71.16	81.53 ( 75.51; 86.05)	61.57% ( 57.97% ; 65.17% )
2	Albonico et al, 2002 (3)	Mebendazole	459	78.22	44.56	43.04 ( 34.62; 50.77)	13.21% ( 9.985% ; 16.43% )
4	Steinmann et al, 2011 (7)	Mebendazole	58	123.94	53.54	56.80 ( 31.59; 73.07)	31.03% ( 19.13% ; 42.94% )
5	Knopp et al, 2010 (11)	Mebendazole	39	223.21	103.46	53.65 ( 8.11; 79.10)	33.33% ( 18.54% ; 48.13% )
9	Speich et al, 2014 (1)	Mebendazole	108	313.11	173.28	44.66 ( 25.93; 56.48)	17.59% ( 10.41% ; 24.77% )
11	Speich et al, 2015 (6)	Mebendazole	41	173.10	153.22	11.48 (-61.98; 54.82)	24.39% ( 11.25% ; 37.54% )
14	All Studies	Mebendazole	705	131.50	76.16	42.08 ( 33.38; 49.58)	17.31% ( 14.45% ; 20.18% )
5	Knopp et al, 2010 (11)	Albendazole+Ivermectin	32	228.01	218.64	4.11 (-80.80; 94.34)	65.63% ( 49.17% ; 82.08% )
11	Speich et al, 2015 (6)	Albendazole+Ivermectin	42	337.62	35.14	89.59 ( 69.41; 96.65)	50.00% ( 34.88% ; 65.12% )
11	Speich et al, 2015 (6)	Albendazole+Ivermectin	42	337.62	35.14	89.59 ( 69.41; 96.65)	50.00% ( 34.88% ; 65.12% )
14	All Studies	Albendazole+Ivermectin	74	290.22	114.49	60.55 ( 2.82; 94.29)	56.76% ( 45.47% ; 68.04% )
5	Knopp et al, 2010 (11)	Mebendazole+Ivermectin	39	217.98	238.27	-9.31 (-111.0; 46.04)	25.64% ( 11.94% ; 39.35% )
14	All Studies	Mebendazole+Ivermectin	39	217.98	238.27	-9.31 (-111.0; 46.04)	25.64% ( 11.94% ; 39.35% )
11	Speich et al, 2015 (6)	Albendazole+Mebendazole	46	387.96	106.33	72.59 ( 27.01; 89.99)	47.83% ( 33.39% ; 62.26% )
14	All Studies	Albendazole+Mebendazole	46	387.96	106.33	72.59 ( 27.01; 89.99)	47.83% ( 33.39% ; 62.26% )
9	Speich et al, 2014 (1)	Albendazole+Oxantel-Palmoate	109	434.13	55.54	87.21 ( 68.74; 94.89)	51.38% ( 41.99% ; 60.76% )
11	Speich et al, 2015 (6)	Albendazole+Oxantel-Palmoate	55	222.22	65.56	70.50 ( 57.82; 81.37)	45.45% ( 32.30% ; 58.61% )
14	All Studies	Albendazole+Oxantel-Palmoate	164	363.06	58.90	83.78 ( 67.83; 91.96)	49.39% ( 41.74% ; 57.04% )
3	Steinmann et al, 2008 (9)	Tribendimidine	80	299.86	36.77	87.74 ( 81.31; 93.30)	63.75% ( 53.22% ; 74.28% )
14	All Studies	Tribendimidine	80	299.86	36.77	87.74 ( 81.31; 93.30)	63.75% ( 53.22% ; 74.28% )
7	Speich et al, 2012 (2)	Nitazoxanide	13	49.38	13.38	72.90 ( 31.75; 97.00)	69.23% ( 44.14% ; 94.32% )
14	All Studies	Nitazoxanide	13	49.38	13.38	72.90 ( 31.75; 97.00)	69.23% ( 44.14% ; 94.32% )
7	Speich et al, 2012 (2)	Nitazoxanide+Albendazole	15	56.93	5.57	90.21 ( 61.03; 100.00)	85.71% ( 67.38% ; 100.0% )
14	All Studies	Nitazoxanide+Albendazole	15	56.93	5.57	90.21 ( 61.03; 100.00)	85.71% ( 67.38% ; 100.0% )
9	Speich et al, 2014 (1)	Oxantel-Palmoate	113	279.29	238.41	14.64 (-22.76; 40.87)	10.62% ( 4.939% ; 16.30% )
14	All Studies	Oxantel-Palmoate	113	279.29	238.41	14.64 (-22.76; 40.87)	10.62% ( 4.939% ; 16.30% )
2	Albonico et al, 2002 (3)	Pyrantel-Oxantel	446	79.98	36.29	54.63 ( 43.86; 62.76)	12.65% ( 9.438% ; 15.87% )
14	All Studies	Pyrantel-Oxantel	446	79.98	36.29	54.63 ( 43.86; 62.76)	12.65% ( 9.438% ; 15.87% )
4	Steinmann et al, 2011 (7)	Albendazole 3d	50	181.29	2.88	98.41 ( 95.65; 99.94)	92.00% ( 84.48% ; 99.52% )
10	Yap et al, 2013 (8)	Albendazole 3d	60	285.97	7.69	97.31 ( 89.31; 100.00)	96.67% ( 92.12% ; 100.0% )
14	All Studies	Albendazole 3d	110	238.39	5.50	97.69 ( 92.59; 99.77)	94.55% ( 90.30% ; 98.79% )
4	Steinmann et al, 2011 (7)	Mebendazole 3d	65	173.49	35.33	79.64 ( 62.64; 91.74)	58.46% ( 46.48% ; 70.44% )
14	All Studies	Mebendazole 3d	65	173.49	35.33	79.64 ( 62.64; 91.74)	58.46% ( 46.48% ; 70.44% )

## Sheet: References
studyid	reference	ref Number in article	Full title
1	Olds et al, 1999	23	Olds GR, King C, Hewlett J, Olveda R, Wu G, Ouma J, et al. Double-blind placebo-controlled study of concurrent administration of albendazole and praziquantel in schoolchildren with schistosomiasis and geohelminths. J Infect Dis. 1999;179(4):996-1003. doi: 10.1086/314686. PubMed PMID: 10068597.
2	Albonico et al, 2002	18	Albonico M, Bickle Q, Haji HJ, Ramsan M, Khatib KJ, Montresor A, et al. Evaluation of the efficacy of pyrantel-oxantel for the treatment of soil-transmitted nematode infections. Trans R Soc Trop Med Hyg 2002;96(6):685-90. Epub 2003/03/11. PubMed PMID: 12625151.
3	Steinmann et al, 2008	29	Steinmann P, Zhou XN, Du ZW, Jiang JY, Xiao SH, Wu ZX, et al. Tribendimidine and albendazole for treating soil-transmitted helminths, Strongyloides stercoralis and Taenia spp.: open-label randomized trial. PLoS Negl Trop Dis.. 2008;2(10):e322. doi: 10.1371/journal.pntd.0000322. PubMed PMID: 18923706; PubMed Central PMCID: PMCPMC2561005.
4	Steinmann et al, 2011	28	Steinmann P, Utzinger J, Du ZW, Jiang JY, Chen JX, Hattendorf J, et al. Efficacy of single-dose and triple-dose albendazole and mebendazole against soil-transmitted helminths and Taenia spp.: a randomized controlled trial. PLoS One. 2011;6(9):e25003. doi: 10.1371/journal.pone.0025003. PubMed PMID: 21980373; PubMed Central PMCID: PMCPMC3181256.
5	Knopp et al, 2010	22	Knopp S, Mohammed KA, Speich B, Hattendorf J, Khamis IS, Khamis AN, et al. Albendazole and mebendazole administered alone or in combination with ivermectin against Trichuris trichiura: a randomized controlled trial. Clin Infect Dis. 2010;51(12):1420-8. doi: 10.1086/657310. PubMed PMID: 21062129.
6	Scherrer et al, 2009	24	Scherrer AU, Sjoberg MK, Allangba A, Traore M, Lohourignon LK, Tschannen AB, et al. Sequential analysis of helminth egg output in human stool samples following albendazole and praziquantel administration. Acta Trop. 2009;109(3):226-31. doi: 10.1016/j.actatropica.2008.11.015. PubMed PMID: 19070583.
7	Speich et al, 2012	26	Speich B, Ame SM, Ali SM, Alles R, Hattendorf J, Utzinger J, et al. Efficacy and safety of nitazoxanide, albendazole, and nitazoxanide-albendazole against Trichuris trichiura infection: A randomized controlled trial. PLoS Negl Trop Dis. 2012;6(6):e1685. Epub 2012/06/09. doi: 10.1371/journal.pntd.0001685. PubMed PMID: 22679525; PubMed Central PMCID: PMC3367984.
8	Diawara et al, 2013	20	Diawara A, Halpenny CM, Churcher TS, Mwandawiro C, Kihara J, Kaplan RM, et al. Association between response to albendazole treatment and beta-tubulin genotype frequencies in soil-transmitted helminths. PLoS Negl Trop Dis. 2013;7(5):e2247. Epub 2013/06/06. doi: 10.1371/journal.pntd.0002247. PubMed PMID: 23738029; PubMed Central PMCID: PMC3667785.
9	Speich et al, 2014	27	Speich B, Ame SM, Ali SM, Alles R, Huwyler J, Hattendorf J, et al. Oxantel pamoate-albendazole for Trichuris trichiura infection. N Engl J Med. 2014;370(7):610-20. doi: 10.1056/NEJMoa1301956. PubMed PMID: 24521107.
10	Yap et al, 2013	30	Yap P, Wu FW, Du ZW, Hattendorf J, Chen R, Jiang JY, et al. Effect of deworming on physical fitness of school-aged children in Yunnan, China: a double-blind, randomized, placebo-controlled trial. PLoS Negl Trop Dis. 2014;8(7):e2983. doi: 10.1371/journal.pntd.0002983. PubMed PMID: 25010608; PubMed Central PMCID: PMCPMC4091871.
11	Speich et al, 2015	25	Speich B, Ali SM, Ame SM, Bogoch, II, Alles R, Huwyler J, et al. Efficacy and safety of albendazole plus ivermectin, albendazole plus mebendazole, albendazole plus oxantel pamoate, and mebendazole alone against Trichuris trichiura and concomitant soil-transmitted helminth infections: a four-arm, randomised controlled trial. Lancet Infect Dis. 2015;15(3):277-84. doi: 10.1016/S1473-3099(14)71050-3.…
12	Belizario et al, 2013	19	Belizario VY, Amarillo ME, de Leon WU, de los Reyes AE, Bugayong MG, Macatangay BJ. A comparison of the efficacy of single doses of albendazole, ivermectin, and diethylcarbamazine alone or in combinations against Ascaris and Trichuris spp. Bull World Health Organ. 2003;81(1):35-42. PubMed PMID: 12640474; PubMed Central PMCID: PMCPMC2572315.
13	Halpenny et al 2012	21	Halpenny CM, Paller C, Koski KG, Valdés VE, Scott ME. Regional, Household and individual factors that influence soil transmitted helminth reinfection dynamics in preschoolchildren from rural indigenous Panama. PLoS Negl Trop Dis 2013;7:e2070.
14	All Studies
