# Supplementary material for: Egg excretion indicators for the measurement of soil-transmitted helminth response to treatment
Source: PLoS Negl Trop Dis. 2022 Aug 2;16(8):e0010593. doi: 10.1371/journal.pntd.0010593 (PMC9374261; doi:10.1371/journal.pntd.0010593)
Supplement: S5 Table — Table a: Egg count means before and after treatment and drug efficacy outcomes per combination of species infection for Ascaris lumbricoides. Table b: Egg count means before and after treatment and drug efficacy outcomes per combination of species infection for Trichuris trichiura. Table c: Egg count means before and after treatment and drug efficacy outcomes per combination of species infection for hookworm. (XLSX) [file pntd.0010593.s005.xlsx]

## Sheet: Table a
studyid	reference	Drug	Type_infec	N	Mean EPG BSL	Mean EPG FU	ERR 95%CI	CR 95%CI
1	Olds et al, 1999	Placebo	Single	33	2287.8	2029.6	11.28 (-61.05; 54.51)	33.33% ( 17.25% ; 49.42% )
1	Olds et al, 1999	Placebo	AL - TT	25	4419.2	1960.0	55.65 ( 30.97; 77.61)	36.00% ( 17.18% ; 54.82% )
1	Olds et al, 1999	Placebo	AL - HW	84	1091.9	1048.7	3.95 (-34.46; 32.04)	9.524% ( 3.246% ; 15.80% )
1	Olds et al, 1999	Placebo	triple	73	1872.1	1165.0	37.77 ( 19.02; 54.90)	24.66% ( 14.77% ; 34.54% )
2	Albonico et al, 2002	Placebo	Single	1	25.00	0.00	100.00 (100.00; 100.00)	100.0% ( 100.0% ; 100.0% )
2	Albonico et al, 2002	Placebo	AL - TT	3	290.67	306.50	-5.45 (-393.5; 50.39)	0.000% ( 0.000% ; 0.000% )
2	Albonico et al, 2002	Placebo	AL - HW	9	73.78	87.56	-18.67 (-230.7; 70.02)	44.44% ( 11.98% ; 76.91% )
2	Albonico et al, 2002	Placebo	triple	98	270.62	145.74	46.15 ( 20.27; 63.07)	26.09% ( 17.11% ; 35.06% )
6	Scherrer et al, 2009	Placebo	AL - HW	1	7.99	0.00	100.00 (100.00; 100.00)	100.0% ( 100.0% ; 100.0% )
7	Speich et al, 2012	Placebo	AL - TT	6	1641.0	3829.2	-133.3 ( -1018; 60.15)	0.000% ( 0.000% ; 0.000% )
7	Speich et al, 2012	Placebo	triple	2	5334.0	4788.0	10.24 ( 1.73; 12.75)	0.000% ( 0.000% ; 0.000% )
10	Yap et al, 2013	Placebo	Single	3	8229.4	46031	-459.3 (-565.9; 11.90)	0.000% ( 0.000% ; 0.000% )
10	Yap et al, 2013	Placebo	AL - TT	30	53292	56399	-5.83 (-42.10; 20.78)	6.667% ( 0.000% ; 15.59% )
10	Yap et al, 2013	Placebo	AL - HW	1	79149	92302	-16.62 (-16.62; -16.62)	0.000% ( 0.000% ; 0.000% )
10	Yap et al, 2013	Placebo	triple	53	44709	52975	-18.49 (-44.51; 1.32)	1.887% ( 0.000% ; 5.550% )
14	All Studies	Placebo	Single	37	2708.4	5542.5	-104.6 (-331.8; 42.57)	32.43% ( 17.35% ; 47.52% )
14	All Studies	Placebo	AL - TT	64	26874	28399	-5.67 (-38.18; 20.05)	17.74% ( 8.233% ; 27.25% )
14	All Studies	Placebo	AL - HW	95	1805.7	1907.2	-5.62 (-25.96; 24.07)	13.68% ( 6.773% ; 20.60% )
14	All Studies	Placebo	triple	226	11254	13253	-17.76 (-41.77; 0.98)	19.55% ( 14.31% ; 24.79% )
14	All Studies	Placebo	All	422	10747	12229	-13.79 (-31.03; 0.61)	19.08% ( 15.30% ; 22.87% )
1	Olds et al, 1999	Albendazole	Single	30	619.10	62.35	89.93 ( 64.41; 100.00)	90.00% ( 79.26% ; 100.0% )
1	Olds et al, 1999	Albendazole	AL - TT	36	3453.1	6.66	99.81 ( 99.40; 99.99)	86.11% ( 74.81% ; 97.41% )
1	Olds et al, 1999	Albendazole	AL - HW	89	855.50	16.71	98.05 ( 95.58; 99.47)	84.27% ( 76.71% ; 91.83% )
1	Olds et al, 1999	Albendazole	triple	79	2008.3	45.68	97.73 ( 95.29; 99.14)	68.35% ( 58.10% ; 78.61% )
3	Steinmann et al, 2008	Albendazole	Single	12	2801.8	181.85	93.51 ( 78.35; 100.00)	91.67% ( 76.03% ; 100.0% )
3	Steinmann et al, 2008	Albendazole	AL - TT	33	10907	25.92	99.76 ( 99.13; 100.00)	96.97% ( 91.12% ; 100.0% )
3	Steinmann et al, 2008	Albendazole	AL - HW	1	2422.1	0.00	100.00 (100.00; 100.00)	100.0% ( 100.0% ; 100.0% )
3	Steinmann et al, 2008	Albendazole	triple	82	9170.9	47.47	99.48 ( 98.71; 100.00)	96.34% ( 92.28% ; 100.0% )
4	Steinmann et al, 2011	Albendazole	Single	6	5320.7	0.00	100.00 (100.00; 100.00)	100.0% ( 100.0% ; 100.0% )
4	Steinmann et al, 2011	Albendazole	AL - TT	17	17385	0.35	100.00 (100.00; 100.00)	94.12% ( 82.93% ; 100.0% )
4	Steinmann et al, 2011	Albendazole	AL - HW	7	18181	56.53	99.69 ( 98.70; 100.00)	85.71% ( 59.79% ; 100.0% )
4	Steinmann et al, 2011	Albendazole	triple	48	22150	0.37	100.00 ( 99.99; 100.00)	97.92% ( 93.88% ; 100.0% )
5	Knopp et al, 2010	Albendazole	AL - TT	6	2593.9	0.00	100.00 (100.00; 100.00)	100.0% ( 100.0% ; 100.0% )
5	Knopp et al, 2010	Albendazole	triple	9	20057	0.00	100.00 (100.00; 100.00)	100.0% ( 100.0% ; 100.0% )
6	Scherrer et al, 2009	Albendazole	AL - HW	1	7.99	0.00	100.00 (100.00; 100.00)	100.0% ( 100.0% ; 100.0% )
7	Speich et al, 2012	Albendazole	AL - TT	8	889.50	0.00	100.00 (100.00; 100.00)	100.0% ( 100.0% ; 100.0% )
7	Speich et al, 2012	Albendazole	triple	1	12.00	0.00	100.00 (100.00; 100.00)	100.0% ( 100.0% ; 100.0% )
8	Diawara et al, 2013	Albendazole	Single	18	2571.3	0.00	100.00 (100.00; 100.00)	100.0% ( 100.0% ; 100.0% )
8	Diawara et al, 2013	Albendazole	AL - TT	5	3093.5	0.00	100.00 (100.00; 100.00)	100.0% ( 100.0% ; 100.0% )
8	Diawara et al, 2013	Albendazole	AL - HW	11	886.20	19.32	97.82 ( 89.50; 100.00)	88.89% ( 68.36% ; 100.0% )
8	Diawara et al, 2013	Albendazole	triple	8	4734.7	2466.6	47.90 (-244.0; 100.00)	71.43% ( 37.96% ; 100.0% )
9	Keiser et al, 2013	Albendazole	triple	75	9746.0	496.16	94.91 ( 85.50; 99.73)	92.00% ( 85.86% ; 98.14% )
12	Belizario et al, 2013	Albendazole	Single	7	13115	2160.0	83.53 ( 55.42; 99.73)	42.86% ( 6.197% ; 79.52% )
12	Belizario et al, 2013	Albendazole	AL - TT	92	21889	1469.9	93.28 ( 82.11; 99.76)	74.16% ( 65.06% ; 83.25% )
14	All Studies	Albendazole	Single	73	3044.0	281.95	90.74 ( 77.86; 98.49)	88.24% ( 80.58% ; 95.89% )
14	All Studies	Albendazole	AL - TT	197	14374	680.03	95.27 ( 87.26; 99.79)	84.54% ( 79.45% ; 89.62% )
14	All Studies	Albendazole	AL - HW	109	1977.8	19.22	99.03 ( 97.66; 99.70)	85.05% ( 78.29% ; 91.80% )
14	All Studies	Albendazole	triple	302	9679.5	205.97	97.87 ( 95.27; 99.55)	87.71% ( 84.00% ; 91.42% )
14	All Studies	Albendazole	All	764	10458	419.83	95.99 ( 92.58; 98.68)	81.69% ( 72.69% ; 90.69% )
14	All Studies	Albendazole	All	764	10458	419.83	95.99 ( 92.58; 98.68)	85.96% ( 83.46% ; 88.47% )
2	Albonico et al, 2002	Mebendazole	Single	2	29.50	7.00	76.27 ( 36.36; 81.94)	0.000% ( 0.000% ; 0.000% )
2	Albonico et al, 2002	Mebendazole	AL - TT	3	443.67	0.00	100.00 (100.00; 100.00)	100.0% ( 100.0% ; 100.0% )
2	Albonico et al, 2002	Mebendazole	AL - HW	3	131.00	0.00	100.00 (100.00; 100.00)	100.0% ( 100.0% ; 100.0% )
2	Albonico et al, 2002	Mebendazole	triple	115	254.77	1.24	99.51 ( 98.73; 100.00)	97.00% ( 93.66% ; 100.0% )
4	Steinmann et al, 2011	Mebendazole	Single	4	19807	6.00	99.97 ( 99.96; 100.00)	75.00% ( 32.57% ; 100.0% )
4	Steinmann et al, 2011	Mebendazole	AL - TT	13	29295	0.46	100.00 ( 99.99; 100.00)	92.31% ( 77.82% ; 100.0% )
4	Steinmann et al, 2011	Mebendazole	AL - HW	10	23826	1613.9	93.23 ( 50.64; 100.00)	90.00% ( 71.41% ; 100.0% )
4	Steinmann et al, 2011	Mebendazole	triple	44	20889	99.74	99.52 ( 98.38; 100.00)	95.45% ( 89.30% ; 100.0% )
5	Knopp et al, 2010	Mebendazole	AL - TT	8	13634	8065.0	40.85 (-180.9; 99.81)	50.00% ( 15.35% ; 84.65% )
5	Knopp et al, 2010	Mebendazole	triple	11	10236	0.00	100.00 (100.00; 100.00)	100.0% ( 100.0% ; 100.0% )
9	Keiser et al, 2013	Mebendazole	AL - TT	1	1680.0	0.00	100.00 (100.00; 100.00)	100.0% ( 100.0% ; 100.0% )
9	Keiser et al, 2013	Mebendazole	triple	66	9907.7	1178.5	88.11 ( 70.88; 98.86)	90.91% ( 83.97% ; 97.84% )
11	Speich et al, 2015	Mebendazole	AL - TT	21	5635.1	193.43	96.57 ( 74.68; 100.00)	90.48% ( 77.92% ; 100.0% )
11	Speich et al, 2015	Mebendazole	triple	23	9130.9	0.00	100.00 (100.00; 100.00)	100.0% ( 100.0% ; 100.0% )
14	All Studies	Mebendazole	Single	6	13214	6.20	99.95 ( 89.60; 100.00)	60.00% ( 17.06% ; 100.0% )
14	All Studies	Mebendazole	AL - TT	46	13288	1491.1	88.78 ( 54.07; 99.46)	84.78% ( 74.40% ; 95.16% )
14	All Studies	Mebendazole	AL - HW	13	18358	1241.5	93.24 ( 50.67; 100.00)	92.31% ( 77.82% ; 100.0% )
14	All Studies	Mebendazole	triple	259	7432.1	337.26	95.46 ( 89.18; 99.40)	95.49% ( 92.89% ; 98.10% )
14	All Studies	Mebendazole	All	324	8809.0	542.37	93.84 ( 87.22; 98.39)	93.18% ( 90.37% ; 96.00% )
5	Knopp et al, 2010	Albendazole+Ivermectin	AL - TT	6	1505.8	0.00	100.00 (100.00; 100.00)	100.0% ( 100.0% ; 100.0% )
5	Knopp et al, 2010	Albendazole+Ivermectin	triple	8	17534	358.96	97.95 ( 95.93; 100.00)	87.50% ( 64.58% ; 100.0% )
11	Speich et al, 2015	Albendazole+Ivermectin	AL - TT	23	7776.0	0.00	100.00 (100.00; 100.00)	100.0% ( 100.0% ; 100.0% )
11	Speich et al, 2015	Albendazole+Ivermectin	triple	27	16447	0.22	100.00 (100.00; 100.00)	96.30% ( 89.17% ; 100.0% )
12	Belizario et al, 2013	Albendazole+Ivermectin	Single	6	9536.2	8.00	99.92 ( 99.54; 100.00)	83.33% ( 53.51% ; 100.0% )
12	Belizario et al, 2013	Albendazole+Ivermectin	AL - TT	99	43499	210.75	99.52 ( 98.97; 99.89)	80.21% ( 72.24% ; 88.18% )
14	All Studies	Albendazole+Ivermectin	Single	6	9536.2	8.00	99.92 ( 99.54; 100.00)	83.33% ( 53.51% ; 100.0% )
14	All Studies	Albendazole+Ivermectin	AL - TT	128	35112	161.86	99.54 ( 99.02; 99.89)	84.80% ( 78.51% ; 91.09% )
14	All Studies	Albendazole+Ivermectin	triple	35	16695	82.22	99.51 ( 98.59; 100.00)	94.29% ( 86.60% ; 100.0% )
14	All Studies	Albendazole+Ivermectin	All	169	30390	139.50	99.54 ( 99.08; 99.87)	86.75% ( 81.59% ; 91.90% )
5	Knopp et al, 2010	Mebendazole+Ivermectin	AL - TT	11	9312.2	0.00	100.00 (100.00; 100.00)	100.0% ( 100.0% ; 100.0% )
5	Knopp et al, 2010	Mebendazole+Ivermectin	triple	8	5203.1	0.00	100.00 (100.00; 100.00)	100.0% ( 100.0% ; 100.0% )
14	All Studies	Mebendazole+Ivermectin	AL - TT	11	9312.2	0.00	100.00 (100.00; 100.00)	100.0% ( 100.0% ; 100.0% )
14	All Studies	Mebendazole+Ivermectin	triple	8	5203.1	0.00	100.00 (100.00; 100.00)	100.0% ( 100.0% ; 100.0% )
14	All Studies	Mebendazole+Ivermectin	All	19	7582.0	0.00	100.00 (100.00; 100.00)	100.0% ( 100.0% ; 100.0% )
11	Speich et al, 2015	Albendazole+Mebendazole	AL - TT	14	1883.6	0.00	100.00 (100.00; 100.00)	100.0% ( 100.0% ; 100.0% )
11	Speich et al, 2015	Albendazole+Mebendazole	triple	26	18286	1108.2	93.94 ( 72.01; 100.00)	96.15% ( 88.76% ; 100.0% )
14	All Studies	Albendazole+Mebendazole	AL - TT	14	1883.6	0.00	100.00 (100.00; 100.00)	100.0% ( 100.0% ; 100.0% )
14	All Studies	Albendazole+Mebendazole	triple	26	18286	1108.2	93.94 ( 72.01; 100.00)	96.15% ( 88.76% ; 100.0% )
14	All Studies	Albendazole+Mebendazole	All	40	12545	720.30	94.26 ( 74.02; 100.00)	97.50% ( 92.66% ; 100.0% )
9	Keiser et al, 2013	Albendazole+Oxantel-Palmoate	AL - HW	2	45.00	0.00	100.00 (100.00; 100.00)	100.0% ( 100.0% ; 100.0% )
9	Keiser et al, 2013	Albendazole+Oxantel-Palmoate	triple	69	7732.0	167.83	97.83 ( 93.68; 100.00)	94.20% ( 88.69% ; 99.72% )
11	Speich et al, 2015	Albendazole+Oxantel-Palmoate	AL - TT	17	7352.1	0.00	100.00 (100.00; 100.00)	100.0% ( 100.0% ; 100.0% )
11	Speich et al, 2015	Albendazole+Oxantel-Palmoate	triple	30	9635.3	408.20	95.76 ( 83.18; 100.00)	96.67% ( 90.24% ; 100.0% )
14	All Studies	Albendazole+Oxantel-Palmoate	AL - TT	17	7352.1	0.00	100.00 (100.00; 100.00)	100.0% ( 100.0% ; 100.0% )
14	All Studies	Albendazole+Oxantel-Palmoate	AL - HW	2	45.00	0.00	100.00 (100.00; 100.00)	100.0% ( 100.0% ; 100.0% )
14	All Studies	Albendazole+Oxantel-Palmoate	triple	99	8308.8	240.67	97.10 ( 92.92; 100.00)	94.95% ( 90.64% ; 99.26% )
14	All Studies	Albendazole+Oxantel-Palmoate	All	118	8030.9	201.92	97.49 ( 93.66; 100.00)	95.76% ( 92.13% ; 99.40% )
3	Steinmann et al, 2008	Tribendimidine	Single	4	1296.0	0.00	100.00 (100.00; 100.00)	100.0% ( 100.0% ; 100.0% )
3	Steinmann et al, 2008	Tribendimidine	AL - TT	18	7796.4	0.67	99.99 ( 99.97; 100.00)	94.44% ( 83.86% ; 100.0% )
3	Steinmann et al, 2008	Tribendimidine	AL - HW	5	8594.7	0.00	100.00 (100.00; 100.00)	100.0% ( 100.0% ; 100.0% )
3	Steinmann et al, 2008	Tribendimidine	triple	55	8320.8	63.66	99.23 ( 98.04; 99.95)	89.09% ( 80.85% ; 97.33% )
14	All Studies	Tribendimidine	Single	4	1296.0	0.00	100.00 (100.00; 100.00)	100.0% ( 100.0% ; 100.0% )
14	All Studies	Tribendimidine	AL - TT	18	7796.4	0.67	99.99 ( 99.97; 100.00)	94.44% ( 83.86% ; 100.0% )
14	All Studies	Tribendimidine	AL - HW	5	8594.7	0.00	100.00 (100.00; 100.00)	100.0% ( 100.0% ; 100.0% )
14	All Studies	Tribendimidine	triple	55	8320.8	63.66	99.23 ( 98.04; 99.95)	89.09% ( 80.85% ; 97.33% )
14	All Studies	Tribendimidine	All	82	7879.7	42.84	99.46 ( 98.65; 99.96)	91.46% ( 85.42% ; 97.51% )
7	Speich et al, 2012	Nitazoxanide	Single	2	171.00	348.00	-103.5 (-231.4; 100.00)	50.00% ( 0.000% ; 100.0% )
7	Speich et al, 2012	Nitazoxanide	AL - TT	4	1129.5	331.50	70.65 ( -2356; 100.00)	75.00% ( 32.57% ; 100.0% )
7	Speich et al, 2012	Nitazoxanide	triple	2	1557.0	3489.0	-124.1 (-159.0; 100.00)	50.00% ( 0.000% ; 100.0% )
14	All Studies	Nitazoxanide	Single	2	171.00	348.00	-103.5 (-231.4; 100.00)	50.00% ( 0.000% ; 100.0% )
14	All Studies	Nitazoxanide	AL - TT	4	1129.5	331.50	70.65 ( -2356; 100.00)	75.00% ( 32.57% ; 100.0% )
14	All Studies	Nitazoxanide	triple	2	1557.0	3489.0	-124.1 (-159.0; 100.00)	50.00% ( 0.000% ; 100.0% )
14	All Studies	Nitazoxanide	All	8	996.75	1125.0	-12.87 (-194.0; 100.00)	62.50% ( 28.95% ; 96.05% )
7	Speich et al, 2012	Nitazoxanide+Albendazole	AL - TT	3	5114.0	0.00	100.00 (100.00; 100.00)	100.0% ( 100.0% ; 100.0% )
7	Speich et al, 2012	Nitazoxanide+Albendazole	triple	3	1876.0	0.00	100.00 (100.00; 100.00)	100.0% ( 100.0% ; 100.0% )
14	All Studies	Nitazoxanide+Albendazole	AL - TT	3	5114.0	0.00	100.00 (100.00; 100.00)	100.0% ( 100.0% ; 100.0% )
14	All Studies	Nitazoxanide+Albendazole	triple	3	1876.0	0.00	100.00 (100.00; 100.00)	100.0% ( 100.0% ; 100.0% )
14	All Studies	Nitazoxanide+Albendazole	All	6	3495.0	0.00	100.00 (100.00; 100.00)	100.0% ( 100.0% ; 100.0% )
9	Keiser et al, 2013	Oxantel-Palmoate	AL - HW	1	6.00	0.00	100.00 (100.00; 100.00)	100.0% ( 100.0% ; 100.0% )
9	Keiser et al, 2013	Oxantel-Palmoate	triple	78	10574	12534	-18.54 (-47.92; 5.79)	8.974% ( 2.632% ; 15.32% )
14	All Studies	Oxantel-Palmoate	AL - HW	1	6.00	0.00	100.00 (100.00; 100.00)	100.0% ( 100.0% ; 100.0% )
14	All Studies	Oxantel-Palmoate	triple	78	10574	12534	-18.54 (-47.92; 5.79)	8.974% ( 2.632% ; 15.32% )
14	All Studies	Oxantel-Palmoate	All	79	10440	12375	-18.54 (-47.92; 5.79)	10.13% ( 3.474% ; 16.78% )
2	Albonico et al, 2002	Pyrantel-Oxantel	Single	1	41.00	0.00	100.00 (100.00; 100.00)	100.0% ( 100.0% ; 100.0% )
2	Albonico et al, 2002	Pyrantel-Oxantel	AL - TT	1	941.00	0.00	100.00 (100.00; 100.00)	100.0% ( 100.0% ; 100.0% )
2	Albonico et al, 2002	Pyrantel-Oxantel	AL - HW	3	428.33	0.00	100.00 (100.00; 100.00)	100.0% ( 100.0% ; 100.0% )
2	Albonico et al, 2002	Pyrantel-Oxantel	triple	105	290.59	0.49	99.83 ( 99.55; 100.00)	97.92% ( 95.06% ; 100.0% )
14	All Studies	Pyrantel-Oxantel	Single	1	41.00	0.00	100.00 (100.00; 100.00)	100.0% ( 100.0% ; 100.0% )
14	All Studies	Pyrantel-Oxantel	AL - TT	1	941.00	0.00	100.00 (100.00; 100.00)	100.0% ( 100.0% ; 100.0% )
14	All Studies	Pyrantel-Oxantel	AL - HW	3	428.33	0.00	100.00 (100.00; 100.00)	100.0% ( 100.0% ; 100.0% )
14	All Studies	Pyrantel-Oxantel	triple	105	290.59	0.49	99.83 ( 99.55; 100.00)	97.92% ( 95.06% ; 100.0% )
14	All Studies	Pyrantel-Oxantel	All	110	297.99	0.47	99.84 ( 99.58; 100.00)	98.02% ( 95.30% ; 100.0% )
12	Belizario et al, 2013	Diethylcarbamazine	Single	4	86106	72000	16.38 ( 14.04; 100.00)	75.00% ( 32.57% ; 100.0% )
12	Belizario et al, 2013	Diethylcarbamazine	AL - TT	98	42564	27160	36.19 ( 0.75; 58.62)	21.88% ( 13.61% ; 30.14% )
14	All Studies	Diethylcarbamazine	Single	4	86106	72000	16.38 ( 14.04; 100.00)	75.00% ( 32.57% ; 100.0% )
14	All Studies	Diethylcarbamazine	AL - TT	98	42564	27160	36.19 ( 0.75; 58.62)	21.88% ( 13.61% ; 30.14% )
14	All Studies	Diethylcarbamazine	All	102	44271	28954	34.60 ( 1.72; 55.81)	24.00% ( 15.63% ; 32.37% )
12	Belizario et al, 2013	Ivermectin	Single	5	21682	0.00	100.00 (100.00; 100.00)	100.0% ( 100.0% ; 100.0% )
12	Belizario et al, 2013	Ivermectin	AL - TT	97	36275	2160.0	94.05 ( 84.87; 99.02)	80.00% ( 71.96% ; 88.04% )
14	All Studies	Ivermectin	Single	5	21682	0.00	100.00 (100.00; 100.00)	100.0% ( 100.0% ; 100.0% )
14	All Studies	Ivermectin	AL - TT	97	36275	2160.0	94.05 ( 84.87; 99.02)	80.00% ( 71.96% ; 88.04% )
14	All Studies	Ivermectin	All	102	35560	2072.7	94.17 ( 84.92; 99.04)	80.81% ( 73.05% ; 88.57% )
12	Belizario et al, 2013	Albendazole+Diethylcarbamazine	Single	3	41080	0.00	100.00 (100.00; 100.00)	100.0% ( 100.0% ; 100.0% )
12	Belizario et al, 2013	Albendazole+Diethylcarbamazine	AL - TT	117	33659	1142.1	96.61 ( 90.24; 99.60)	77.59% ( 70.00% ; 85.17% )
14	All Studies	Albendazole+Diethylcarbamazine	Single	3	41080	0.00	100.00 (100.00; 100.00)	100.0% ( 100.0% ; 100.0% )
14	All Studies	Albendazole+Diethylcarbamazine	AL - TT	117	33659	1142.1	96.61 ( 90.24; 99.60)	77.59% ( 70.00% ; 85.17% )
14	All Studies	Albendazole+Diethylcarbamazine	All	120	33844	1113.3	96.71 ( 90.43; 99.62)	78.15% ( 70.73% ; 85.58% )
4	Steinmann et al, 2011	Albendazole 3d	Single	8	11695	0.00	100.00 (100.00; 100.00)	100.0% ( 100.0% ; 100.0% )
4	Steinmann et al, 2011	Albendazole 3d	AL - TT	8	38563	0.00	100.00 (100.00; 100.00)	100.0% ( 100.0% ; 100.0% )
4	Steinmann et al, 2011	Albendazole 3d	AL - HW	12	8727.5	62.45	99.28 ( 96.99; 100.00)	91.67% ( 76.03% ; 100.0% )
4	Steinmann et al, 2011	Albendazole 3d	triple	35	25340	0.51	100.00 ( 99.99; 100.00)	97.14% ( 91.62% ; 100.0% )
10	Yap et al, 2013	Albendazole 3d	Single	6	57395	4.00	99.99 ( 99.91; 100.00)	83.33% ( 53.51% ; 100.0% )
10	Yap et al, 2013	Albendazole 3d	AL - TT	32	33384	0.19	100.00 (100.00; 100.00)	96.88% ( 90.85% ; 100.0% )
10	Yap et al, 2013	Albendazole 3d	AL - HW	1	7542.0	0.00	100.00 (100.00; 100.00)	100.0% ( 100.0% ; 100.0% )
10	Yap et al, 2013	Albendazole 3d	triple	55	43205	125.68	99.71 ( 98.94; 100.00)	89.09% ( 80.85% ; 97.33% )
14	All Studies	Albendazole 3d	Single	14	31281	1.71	99.99 ( 99.96; 100.00)	92.86% ( 79.37% ; 100.0% )
14	All Studies	Albendazole 3d	AL - TT	40	34420	0.15	100.00 (100.00; 100.00)	97.50% ( 92.66% ; 100.0% )
14	All Studies	Albendazole 3d	AL - HW	13	8636.3	57.65	99.33 ( 97.38; 100.00)	92.31% ( 77.82% ; 100.0% )
14	All Studies	Albendazole 3d	triple	90	36257	77.01	99.79 ( 99.23; 100.00)	92.22% ( 86.69% ; 97.76% )
14	All Studies	Albendazole 3d	All	157	33058	49.11	99.85 ( 99.53; 100.00)	93.63% ( 89.81% ; 97.45% )
4	Steinmann et al, 2011	Mebendazole 3d	Single	7	4733.6	0.00	100.00 (100.00; 100.00)	100.0% ( 100.0% ; 100.0% )
4	Steinmann et al, 2011	Mebendazole 3d	AL - TT	7	61423	0.86	100.00 (100.00; 100.00)	85.71% ( 59.79% ; 100.0% )
4	Steinmann et al, 2011	Mebendazole 3d	AL - HW	14	9678.0	41.54	99.57 ( 98.24; 100.00)	92.86% ( 79.37% ; 100.0% )
4	Steinmann et al, 2011	Mebendazole 3d	triple	44	28766	0.41	100.00 (100.00; 100.00)	93.18% ( 85.73% ; 100.0% )
14	All Studies	Mebendazole 3d	Single	7	4733.6	0.00	100.00 (100.00; 100.00)	100.0% ( 100.0% ; 100.0% )
14	All Studies	Mebendazole 3d	AL - TT	7	61423	0.86	100.00 (100.00; 100.00)	85.71% ( 59.79% ; 100.0% )
14	All Studies	Mebendazole 3d	AL - HW	14	9678.0	41.54	99.57 ( 98.24; 100.00)	92.86% ( 79.37% ; 100.0% )
14	All Studies	Mebendazole 3d	triple	44	28766	0.41	100.00 (100.00; 100.00)	93.18% ( 85.73% ; 100.0% )
14	All Studies	Mebendazole 3d	All	72	25893	8.41	99.97 ( 99.88; 100.00)	93.06% ( 87.18% ; 98.93% )

## Sheet: Table b
studyid	studygroup	Drug	Type_infec	N	Mean EPG BSL	Mean EPG FU	ERR 95%CI	CR 95%CI
1	Olds et al, 1999	Placebo	Single	32	111.85	110.91	0.84 (-52.24; 36.90)	31.25% ( 15.19% ; 47.31% )
1	Olds et al, 1999	Placebo	AL - TT	25	1518.2	559.95	63.12 ( -5.62; 76.57)	28.00% ( 10.40% ; 45.60% )
1	Olds et al, 1999	Placebo	TT - HW	35	1009.1	1002.1	0.70 (-40.32; 51.13)	20.00% ( 6.748% ; 33.25% )
1	Olds et al, 1999	Placebo	triple	73	7126.3	3581.8	49.74 ( 38.71; 58.76)	24.66% ( 14.77% ; 34.54% )
2	Albonico et al, 2002	Placebo	Single	9	20.00	59.44	-197.2 (-831.1; 47.74)	11.11% ( 0.000% ; 31.64% )
2	Albonico et al, 2002	Placebo	AL - TT	3	29.00	37.00	-27.59 (-211.1; 52.63)	0.000% ( 0.000% ; 0.000% )
2	Albonico et al, 2002	Placebo	TT - HW	286	30.06	24.54	18.37 ( -0.71; 33.12)	13.53% ( 9.423% ; 17.64% )
2	Albonico et al, 2002	Placebo	triple	98	41.93	31.03	25.99 ( 1.03; 43.37)	6.522% ( 1.476% ; 11.57% )
6	Scherrer et al, 2009	Placebo	TT - HW	4	12728	6.00	99.95 ( 81.25; 100.00)	75.00% ( 32.57% ; 100.0% )
7	Speich et al, 2012	Placebo	Single	135	312.49	306.11	2.04 (-23.96; 22.73)	9.524% ( 4.398% ; 14.65% )
7	Speich et al, 2012	Placebo	AL - TT	6	289.00	360.00	-24.57 (-184.5; 42.67)	0.000% ( 0.000% ; 0.000% )
7	Speich et al, 2012	Placebo	TT - HW	6	198.33	190.80	3.80 (-286.7; 64.34)	0.000% ( 0.000% ; 0.000% )
7	Speich et al, 2012	Placebo	triple	2	417.00	273.00	34.53 (-32.69; 74.71)	0.000% ( 0.000% ; 0.000% )
10	Yap et al, 2013	Placebo	Single	3	825.34	5433.7	-558.4 ( -2425; 0.00)	0.000% ( 0.000% ; 0.000% )
10	Yap et al, 2013	Placebo	AL - TT	30	497.60	634.89	-27.59 (-205.6; 40.85)	0.000% ( 0.000% ; 0.000% )
10	Yap et al, 2013	Placebo	TT - HW	5	411.27	296.16	27.99 (-107.5; 88.89)	0.000% ( 0.000% ; 0.000% )
10	Yap et al, 2013	Placebo	triple	53	1000.6	755.28	24.52 (-14.24; 46.13)	0.000% ( 0.000% ; 0.000% )
14	All Studies	Placebo	Single	179	270.51	346.79	-28.20 (-92.34; 17.97)	13.53% ( 8.388% ; 18.67% )
14	All Studies	Placebo	AL - TT	64	854.76	563.22	34.11 (-53.59; 59.32)	11.29% ( 3.413% ; 19.17% )
14	All Studies	Placebo	TT - HW	336	291.89	140.03	52.03 (-20.85; 86.17)	14.56% ( 10.67% ; 18.45% )
14	All Studies	Placebo	triple	226	2558.4	1385.9	45.83 ( 35.33; 54.77)	10.91% ( 6.790% ; 15.03% )
14	All Studies	Placebo	All	805	968.20	576.86	40.42 ( 26.76; 51.73)	13.02% ( 10.64% ; 15.40% )
1	Olds et al, 1999	Albendazole	Single	40	120.05	42.37	64.71 ( 26.16; 82.96)	45.00% ( 29.58% ; 60.42% )
1	Olds et al, 1999	Albendazole	AL - TT	36	1215.9	86.76	92.86 ( 57.50; 98.43)	41.67% ( 25.56% ; 57.77% )
1	Olds et al, 1999	Albendazole	TT - HW	22	451.82	48.78	89.20 ( -7.18; 98.01)	36.36% ( 16.26% ; 56.46% )
1	Olds et al, 1999	Albendazole	triple	79	5909.4	100.02	98.31 ( 96.01; 99.68)	68.35% ( 58.10% ; 78.61% )
3	Steinmann et al, 2008	Albendazole	Single	14	467.05	162.73	65.16 ( 32.11; 75.87)	7.143% ( 0.000% ; 20.63% )
3	Steinmann et al, 2008	Albendazole	AL - TT	33	556.65	237.87	57.27 ( 29.00; 73.41)	9.091% ( 0.000% ; 18.90% )
3	Steinmann et al, 2008	Albendazole	TT - HW	20	549.76	188.65	65.69 ( 43.72; 79.97)	5.000% ( 0.000% ; 14.55% )
3	Steinmann et al, 2008	Albendazole	triple	82	442.33	208.22	52.93 ( 37.51; 65.74)	18.29% ( 9.925% ; 26.66% )
4	Steinmann et al, 2011	Albendazole	AL - TT	17	75.47	108.62	-43.93 (-241.0; 70.13)	23.53% ( 3.365% ; 43.69% )
4	Steinmann et al, 2011	Albendazole	triple	48	124.65	87.55	29.76 ( -4.24; 58.06)	37.50% ( 23.80% ; 51.20% )
5	Knopp et al, 2010	Albendazole	Single	90	295.83	493.25	-66.73 (-138.4; 12.11)	8.889% ( 3.009% ; 14.77% )
5	Knopp et al, 2010	Albendazole	AL - TT	6	678.46	678.46	-0.00 (-19.65; 77.97)	0.000% ( 0.000% ; 0.000% )
5	Knopp et al, 2010	Albendazole	TT - HW	34	399.03	452.29	-13.35 (-83.91; 18.15)	14.71% ( 2.801% ; 26.61% )
5	Knopp et al, 2010	Albendazole	triple	9	1586.7	520.25	67.21 ( 53.65; 85.56)	0.000% ( 0.000% ; 0.000% )
7	Speich et al, 2012	Albendazole	Single	123	269.38	318.91	-18.39 (-53.88; 11.69)	15.52% ( 8.928% ; 22.11% )
7	Speich et al, 2012	Albendazole	AL - TT	8	558.75	1957.5	-250.3 (-550.8; 54.89)	12.50% ( 0.000% ; 35.42% )
7	Speich et al, 2012	Albendazole	TT - HW	10	2832.0	1162.2	58.96 ( 19.02; 65.40)	0.000% ( 0.000% ; 0.000% )
7	Speich et al, 2012	Albendazole	triple	1	234.00	306.00	-30.77 (-30.77; -30.77)	0.000% ( 0.000% ; 0.000% )
8	Diawara et al, 2013	Albendazole	Single	49	160.28	177.63	-10.82 (-124.8; 59.12)	44.19% ( 29.34% ; 59.03% )
8	Diawara et al, 2013	Albendazole	AL - TT	5	513.19	21.58	95.79 ( 75.00; 100.00)	60.00% ( 17.06% ; 100.0% )
8	Diawara et al, 2013	Albendazole	TT - HW	24	289.52	147.60	49.02 ( 18.81; 92.59)	57.14% ( 35.98% ; 78.31% )
8	Diawara et al, 2013	Albendazole	triple	8	928.51	709.15	23.63 (-72.31; 94.61)	28.57% ( 0.000% ; 62.04% )
9	Keiser et al, 2013	Albendazole	Single	4	732.00	628.50	14.14 ( 8.24; 100.00)	25.00% ( 0.000% ; 67.43% )
9	Keiser et al, 2013	Albendazole	TT - HW	35	830.40	530.74	36.09 ( 14.18; 51.72)	2.857% ( 0.000% ; 8.376% )
9	Keiser et al, 2013	Albendazole	triple	75	1881.7	1290.3	31.43 ( 4.92; 51.04)	1.333% ( 0.000% ; 3.929% )
12	Belizario et al, 2013	Albendazole	Single	57	2246.7	458.57	79.59 ( 68.10; 88.91)	33.93% ( 21.53% ; 46.33% )
12	Belizario et al, 2013	Albendazole	AL - TT	92	8698.2	4486.4	48.42 (-11.73; 89.48)	31.46% ( 21.81% ; 41.11% )
14	All Studies	Albendazole	Single	377	556.88	333.86	40.05 ( 13.83; 58.88)	23.14% ( 18.80% ; 27.48% )
14	All Studies	Albendazole	AL - TT	197	4440.4	2226.5	49.86 ( -4.24; 85.62)	27.84% ( 21.53% ; 34.14% )
14	All Studies	Albendazole	TT - HW	145	681.62	376.91	44.70 ( 25.05; 56.97)	19.01% ( 12.56% ; 25.47% )
14	All Studies	Albendazole	triple	302	2225.7	451.50	79.71 ( 71.59; 85.58)	29.90% ( 24.73% ; 35.07% )
14	All Studies	Albendazole	All	1027	1836.6	741.82	59.61 ( 33.52; 76.21)	93.48% ( 86.34% ; 100.0% )
14	All Studies	Albendazole	All	1027	1836.6	741.82	59.61 ( 33.52; 76.21)	28.49% ( 25.75% ; 31.22% )
2	Albonico et al, 2002	Mebendazole	Single	14	8.07	6.75	16.37 (-88.19; 65.81)	16.67% ( 0.000% ; 37.75% )
2	Albonico et al, 2002	Mebendazole	AL - TT	3	11.67	6.67	42.86 (-125.0; 100.00)	33.33% ( 0.000% ; 86.68% )
2	Albonico et al, 2002	Mebendazole	TT - HW	308	31.21	12.56	59.74 ( 50.52; 68.63)	26.99% ( 21.87% ; 32.11% )
2	Albonico et al, 2002	Mebendazole	triple	115	45.86	12.12	73.57 ( 65.96; 80.05)	21.00% ( 13.02% ; 28.98% )
4	Steinmann et al, 2011	Mebendazole	Single	3	19.98	2.00	90.00 ( 0.00; 100.00)	66.67% ( 13.32% ; 100.0% )
4	Steinmann et al, 2011	Mebendazole	AL - TT	13	100.07	48.42	51.61 (-19.32; 83.40)	38.46% ( 12.02% ; 64.91% )
4	Steinmann et al, 2011	Mebendazole	TT - HW	3	81.93	35.97	56.10 ( 43.75; 100.00)	33.33% ( 0.000% ; 86.68% )
4	Steinmann et al, 2011	Mebendazole	triple	44	103.96	83.66	19.53 (-30.04; 72.54)	38.64% ( 24.25% ; 53.02% )
5	Knopp et al, 2010	Mebendazole	Single	101	181.34	357.52	-97.15 (-189.6; 7.19)	17.82% ( 10.36% ; 25.29% )
5	Knopp et al, 2010	Mebendazole	AL - TT	8	759.14	1531.0	-101.7 (-628.1; 93.27)	50.00% ( 15.35% ; 84.65% )
5	Knopp et al, 2010	Mebendazole	TT - HW	27	256.68	162.09	36.85 ( 18.49; 63.33)	22.22% ( 6.541% ; 37.90% )
5	Knopp et al, 2010	Mebendazole	triple	11	1693.4	421.84	75.09 ( 52.33; 94.40)	9.091% ( 0.000% ; 26.08% )
9	Keiser et al, 2013	Mebendazole	Single	2	567.00	270.00	52.38 ( -1800; 82.26)	0.000% ( 0.000% ; 0.000% )
9	Keiser et al, 2013	Mebendazole	AL - TT	1	1422.0	762.00	46.41 ( 46.41; 46.41)	0.000% ( 0.000% ; 0.000% )
9	Keiser et al, 2013	Mebendazole	TT - HW	40	1629.1	1057.7	35.08 ( 1.43; 66.70)	7.500% ( 0.000% ; 15.66% )
9	Keiser et al, 2013	Mebendazole	triple	66	2130.0	1193.8	43.95 ( 12.86; 64.54)	15.15% ( 6.501% ; 23.80% )
11	Speich et al, 2015	Mebendazole	Single	45	790.31	852.62	-7.88 (-50.64; 37.73)	11.11% ( 1.929% ; 20.29% )
11	Speich et al, 2015	Mebendazole	AL - TT	21	959.71	622.86	35.10 (-58.75; 73.71)	4.762% ( 0.000% ; 13.87% )
11	Speich et al, 2015	Mebendazole	TT - HW	18	838.33	681.33	18.73 (-14.74; 56.56)	16.67% ( 0.000% ; 33.88% )
11	Speich et al, 2015	Mebendazole	triple	23	1620.3	1273.8	21.39 (-45.80; 62.78)	0.000% ( 0.000% ; 0.000% )
14	All Studies	Mebendazole	Single	165	334.46	460.76	-37.76 (-87.41; 6.43)	16.56% ( 10.86% ; 22.27% )
14	All Studies	Mebendazole	AL - TT	46	630.11	581.30	7.75 (-97.07; 65.33)	23.91% ( 11.59% ; 36.24% )
14	All Studies	Mebendazole	TT - HW	396	245.06	166.27	32.15 ( 6.37; 56.41)	24.14% ( 19.82% ; 28.46% )
14	All Studies	Mebendazole	triple	259	796.62	482.06	39.49 ( 15.67; 57.84)	20.08% ( 15.06% ; 25.11% )
14	All Studies	Mebendazole	All	866	447.50	339.94	24.04 ( 6.12; 40.30)	21.45% ( 18.65% ; 24.24% )
5	Knopp et al, 2010	Albendazole+Ivermectin	Single	107	174.03	56.70	67.42 ( 51.41; 78.20)	40.19% ( 30.90% ; 49.48% )
5	Knopp et al, 2010	Albendazole+Ivermectin	AL - TT	6	1003.2	42.97	95.72 ( 93.21; 100.00)	83.33% ( 53.51% ; 100.0% )
5	Knopp et al, 2010	Albendazole+Ivermectin	TT - HW	24	401.18	103.67	74.16 ( 44.85; 89.87)	25.00% ( 7.676% ; 42.32% )
5	Knopp et al, 2010	Albendazole+Ivermectin	triple	8	1836.0	321.49	82.49 ( 62.82; 97.69)	25.00% ( 0.000% ; 55.01% )
11	Speich et al, 2015	Albendazole+Ivermectin	Single	44	891.64	177.32	80.11 ( 67.22; 87.87)	25.00% ( 12.21% ; 37.79% )
11	Speich et al, 2015	Albendazole+Ivermectin	AL - TT	23	871.83	191.74	78.01 ( 53.18; 91.12)	26.09% ( 8.141% ; 44.03% )
11	Speich et al, 2015	Albendazole+Ivermectin	TT - HW	15	1427.3	39.60	97.23 ( 92.11; 99.16)	46.67% ( 21.42% ; 71.91% )
11	Speich et al, 2015	Albendazole+Ivermectin	triple	27	1287.8	144.67	88.77 ( 77.59; 94.88)	22.22% ( 6.541% ; 37.90% )
12	Belizario et al, 2013	Albendazole+Ivermectin	Single	50	1852.2	26.40	98.57 ( 97.00; 99.53)	82.00% ( 71.35% ; 92.65% )
12	Belizario et al, 2013	Albendazole+Ivermectin	AL - TT	99	6522.9	172.50	97.36 ( 92.71; 99.37)	58.33% ( 48.47% ; 68.20% )
14	All Studies	Albendazole+Ivermectin	Single	201	748.56	75.57	89.90 ( 83.98; 93.51)	47.26% ( 40.36% ; 54.17% )
14	All Studies	Albendazole+Ivermectin	AL - TT	128	5248.7	169.82	96.76 ( 92.25; 98.90)	53.60% ( 44.86% ; 62.34% )
14	All Studies	Albendazole+Ivermectin	TT - HW	39	795.85	79.03	90.07 ( 75.78; 96.28)	33.33% ( 18.54% ; 48.13% )
14	All Studies	Albendazole+Ivermectin	triple	35	1413.1	185.08	86.90 ( 78.46; 93.82)	22.86% ( 8.946% ; 36.77% )
14	All Studies	Albendazole+Ivermectin	All	403	2240.2	114.94	94.87 ( 91.15; 96.97)	45.75% ( 40.87% ; 50.63% )
5	Knopp et al, 2010	Mebendazole+Ivermectin	Single	95	203.02	47.33	76.69 ( 64.88; 85.88)	54.74% ( 44.73% ; 64.75% )
5	Knopp et al, 2010	Mebendazole+Ivermectin	AL - TT	11	697.08	69.22	90.07 ( 80.69; 94.46)	45.45% ( 16.03% ; 74.88% )
5	Knopp et al, 2010	Mebendazole+Ivermectin	TT - HW	31	367.38	75.42	79.47 ( 58.73; 95.21)	54.84% ( 37.32% ; 72.36% )
5	Knopp et al, 2010	Mebendazole+Ivermectin	triple	8	1061.2	105.67	90.04 ( 74.71; 100.00)	62.50% ( 28.95% ; 96.05% )
14	All Studies	Mebendazole+Ivermectin	Single	95	203.02	47.33	76.69 ( 64.88; 85.88)	54.74% ( 44.73% ; 64.75% )
14	All Studies	Mebendazole+Ivermectin	AL - TT	11	697.08	69.22	90.07 ( 80.69; 94.46)	45.45% ( 16.03% ; 74.88% )
14	All Studies	Mebendazole+Ivermectin	TT - HW	31	367.38	75.42	79.47 ( 58.73; 95.21)	54.84% ( 37.32% ; 72.36% )
14	All Studies	Mebendazole+Ivermectin	triple	8	1061.2	105.67	90.04 ( 74.71; 100.00)	62.50% ( 28.95% ; 96.05% )
14	All Studies	Mebendazole+Ivermectin	All	145	322.98	58.22	81.98 ( 74.16; 88.06)	54.48% ( 46.38% ; 62.59% )
11	Speich et al, 2015	Albendazole+Mebendazole	Single	47	789.28	737.36	6.58 (-38.82; 42.54)	6.383% ( 0.000% ; 13.37% )
11	Speich et al, 2015	Albendazole+Mebendazole	AL - TT	14	627.00	605.57	3.42 (-90.06; 58.27)	7.143% ( 0.000% ; 20.63% )
11	Speich et al, 2015	Albendazole+Mebendazole	TT - HW	20	691.10	437.10	36.75 ( 10.79; 59.10)	10.00% ( 0.000% ; 23.15% )
11	Speich et al, 2015	Albendazole+Mebendazole	triple	26	2282.5	1149.0	49.66 ( -5.17; 76.51)	11.54% ( 0.000% ; 23.82% )
14	All Studies	Albendazole+Mebendazole	Single	47	789.28	737.36	6.58 (-38.82; 42.54)	6.383% ( 0.000% ; 13.37% )
14	All Studies	Albendazole+Mebendazole	AL - TT	14	627.00	605.57	3.42 (-90.06; 58.27)	7.143% ( 0.000% ; 20.63% )
14	All Studies	Albendazole+Mebendazole	TT - HW	20	691.10	437.10	36.75 ( 10.79; 59.10)	10.00% ( 0.000% ; 23.15% )
14	All Studies	Albendazole+Mebendazole	triple	26	2282.5	1149.0	49.66 ( -5.17; 76.51)	11.54% ( 0.000% ; 23.82% )
14	All Studies	Albendazole+Mebendazole	All	107	1112.5	764.03	31.33 ( 0.15; 53.05)	8.411% ( 3.152% ; 13.67% )
9	Keiser et al, 2013	Albendazole+Oxantel-Palmoate	Single	5	195.60	734.40	-275.5 ( -1153; 100.00)	40.00% ( 0.000% ; 82.94% )
9	Keiser et al, 2013	Albendazole+Oxantel-Palmoate	TT - HW	38	1271.7	128.68	89.88 ( 83.00; 94.13)	36.84% ( 21.51% ; 52.18% )
9	Keiser et al, 2013	Albendazole+Oxantel-Palmoate	triple	69	1516.0	586.87	61.29 ( 35.50; 81.92)	27.54% ( 17.00% ; 38.08% )
11	Speich et al, 2015	Albendazole+Oxantel-Palmoate	Single	36	775.50	37.89	95.11 ( 88.07; 99.07)	69.44% ( 54.40% ; 84.49% )
11	Speich et al, 2015	Albendazole+Oxantel-Palmoate	AL - TT	17	1252.9	246.00	80.37 ( -6.19; 100.00)	82.35% ( 64.23% ; 100.0% )
11	Speich et al, 2015	Albendazole+Oxantel-Palmoate	TT - HW	25	1215.5	844.08	30.56 (-127.6; 99.97)	80.00% ( 64.32% ; 95.68% )
11	Speich et al, 2015	Albendazole+Oxantel-Palmoate	triple	30	1760.5	326.60	81.45 ( 67.81; 91.76)	50.00% ( 32.11% ; 67.89% )
14	All Studies	Albendazole+Oxantel-Palmoate	Single	41	704.78	122.83	82.57 ( 45.39; 97.80)	65.85% ( 51.34% ; 80.37% )
14	All Studies	Albendazole+Oxantel-Palmoate	AL - TT	17	1252.9	246.00	80.37 ( -6.19; 100.00)	82.35% ( 64.23% ; 100.0% )
14	All Studies	Albendazole+Oxantel-Palmoate	TT - HW	63	1249.4	412.57	66.98 ( 6.89; 95.68)	53.97% ( 41.66% ; 66.28% )
14	All Studies	Albendazole+Oxantel-Palmoate	triple	99	1590.1	508.00	68.05 ( 50.85; 81.72)	34.34% ( 24.99% ; 43.70% )
14	All Studies	Albendazole+Oxantel-Palmoate	All	220	1301.5	388.65	70.14 ( 51.19; 83.82)	49.55% ( 42.94% ; 56.15% )
3	Steinmann et al, 2008	Tribendimidine	Single	12	226.15	293.10	-29.60 (-323.3; 63.55)	25.00% ( 0.500% ; 49.50% )
3	Steinmann et al, 2008	Tribendimidine	AL - TT	18	135.00	290.88	-115.5 (-261.3; -31.89)	5.556% ( 0.000% ; 16.14% )
3	Steinmann et al, 2008	Tribendimidine	TT - HW	14	355.14	296.05	16.64 (-106.2; 72.53)	0.000% ( 0.000% ; 0.000% )
3	Steinmann et al, 2008	Tribendimidine	triple	55	565.73	354.12	37.41 ( 13.22; 54.40)	3.636% ( 0.000% ; 8.584% )
14	All Studies	Tribendimidine	Single	12	226.15	293.10	-29.60 (-323.3; 63.55)	25.00% ( 0.500% ; 49.50% )
14	All Studies	Tribendimidine	AL - TT	18	135.00	290.88	-115.5 (-261.3; -31.89)	5.556% ( 0.000% ; 16.14% )
14	All Studies	Tribendimidine	TT - HW	14	355.14	296.05	16.64 (-106.2; 72.53)	0.000% ( 0.000% ; 0.000% )
14	All Studies	Tribendimidine	triple	55	565.73	354.12	37.41 ( 13.22; 54.40)	3.636% ( 0.000% ; 8.584% )
14	All Studies	Tribendimidine	All	99	416.47	327.01	21.48 ( -5.17; 42.40)	6.061% ( 1.360% ; 10.76% )
7	Speich et al, 2012	Nitazoxanide	Single	128	295.11	443.55	-50.30 (-86.10; -13.31)	5.691% ( 1.597% ; 9.785% )
7	Speich et al, 2012	Nitazoxanide	AL - TT	4	322.50	1678.5	-420.5 ( -1794; 89.36)	0.000% ( 0.000% ; 0.000% )
7	Speich et al, 2012	Nitazoxanide	TT - HW	10	304.60	439.80	-44.39 (-260.8; 64.97)	20.00% ( 0.000% ; 44.79% )
7	Speich et al, 2012	Nitazoxanide	triple	2	582.00	714.00	-22.68 (-168.0; -1.18)	0.000% ( 0.000% ; 0.000% )
14	All Studies	Nitazoxanide	Single	128	295.11	443.55	-50.30 (-86.10; -13.31)	5.691% ( 1.597% ; 9.785% )
14	All Studies	Nitazoxanide	AL - TT	4	322.50	1678.5	-420.5 ( -1794; 89.36)	0.000% ( 0.000% ; 0.000% )
14	All Studies	Nitazoxanide	TT - HW	10	304.60	439.80	-44.39 (-260.8; 64.97)	20.00% ( 0.000% ; 44.79% )
14	All Studies	Nitazoxanide	triple	2	582.00	714.00	-22.68 (-168.0; -1.18)	0.000% ( 0.000% ; 0.000% )
14	All Studies	Nitazoxanide	All	144	300.51	482.71	-60.63 (-104.5; -18.45)	6.475% ( 2.384% ; 10.57% )
7	Speich et al, 2012	Nitazoxanide+Albendazole	Single	125	317.10	283.64	10.55 (-48.57; 48.16)	18.49% ( 11.51% ; 25.46% )
7	Speich et al, 2012	Nitazoxanide+Albendazole	AL - TT	3	604.00	452.00	25.17 ( -0.77; 46.91)	0.000% ( 0.000% ; 0.000% )
7	Speich et al, 2012	Nitazoxanide+Albendazole	TT - HW	11	446.73	380.18	14.90 (-141.5; 51.45)	0.000% ( 0.000% ; 0.000% )
7	Speich et al, 2012	Nitazoxanide+Albendazole	triple	3	472.00	90.00	80.93 (-30.00; 90.05)	0.000% ( 0.000% ; 0.000% )
14	All Studies	Nitazoxanide+Albendazole	Single	125	317.10	283.64	10.55 (-48.57; 48.16)	18.49% ( 11.51% ; 25.46% )
14	All Studies	Nitazoxanide+Albendazole	AL - TT	3	604.00	452.00	25.17 ( -0.77; 46.91)	0.000% ( 0.000% ; 0.000% )
14	All Studies	Nitazoxanide+Albendazole	TT - HW	11	446.73	380.18	14.90 (-141.5; 51.45)	0.000% ( 0.000% ; 0.000% )
14	All Studies	Nitazoxanide+Albendazole	triple	3	472.00	90.00	80.93 (-30.00; 90.05)	0.000% ( 0.000% ; 0.000% )
14	All Studies	Nitazoxanide+Albendazole	All	142	336.48	292.38	13.11 (-33.22; 45.69)	16.30% ( 10.07% ; 22.53% )
9	Keiser et al, 2013	Oxantel-Palmoate	Single	3	474.00	68.00	85.65 ( 73.60; 100.00)	33.33% ( 0.000% ; 86.68% )
9	Keiser et al, 2013	Oxantel-Palmoate	TT - HW	33	887.82	205.82	76.82 ( 59.24; 89.18)	33.33% ( 17.25% ; 49.42% )
9	Keiser et al, 2013	Oxantel-Palmoate	triple	78	1845.1	667.46	63.82 ( 46.70; 75.33)	23.08% ( 13.73% ; 32.43% )
14	All Studies	Oxantel-Palmoate	Single	3	474.00	68.00	85.65 ( 73.60; 100.00)	33.33% ( 0.000% ; 86.68% )
14	All Studies	Oxantel-Palmoate	TT - HW	33	887.82	205.82	76.82 ( 59.24; 89.18)	33.33% ( 17.25% ; 49.42% )
14	All Studies	Oxantel-Palmoate	triple	78	1845.1	667.46	63.82 ( 46.70; 75.33)	23.08% ( 13.73% ; 32.43% )
14	All Studies	Oxantel-Palmoate	All	114	1531.9	518.05	66.18 ( 52.34; 76.71)	26.32% ( 18.23% ; 34.40% )
2	Albonico et al, 2002	Pyrantel-Oxantel	Single	15	28.47	8.73	69.32 ( 33.85; 85.66)	40.00% ( 15.21% ; 64.79% )
2	Albonico et al, 2002	Pyrantel-Oxantel	AL - TT	1	30.00	0.00	100.00 (100.00; 100.00)	100.0% ( 100.0% ; 100.0% )
2	Albonico et al, 2002	Pyrantel-Oxantel	TT - HW	293	36.19	11.73	67.60 ( 59.75; 74.44)	39.26% ( 33.43% ; 45.08% )
2	Albonico et al, 2002	Pyrantel-Oxantel	triple	105	60.81	13.15	78.38 ( 59.95; 88.76)	34.38% ( 24.87% ; 43.88% )
14	All Studies	Pyrantel-Oxantel	Single	15	28.47	8.73	69.32 ( 33.85; 85.66)	40.00% ( 15.21% ; 64.79% )
14	All Studies	Pyrantel-Oxantel	AL - TT	1	30.00	0.00	100.00 (100.00; 100.00)	100.0% ( 100.0% ; 100.0% )
14	All Studies	Pyrantel-Oxantel	TT - HW	293	36.19	11.73	67.60 ( 59.75; 74.44)	39.26% ( 33.43% ; 45.08% )
14	All Studies	Pyrantel-Oxantel	triple	105	60.81	13.15	78.38 ( 59.95; 88.76)	34.38% ( 24.87% ; 43.88% )
14	All Studies	Pyrantel-Oxantel	All	414	42.14	11.93	71.68 ( 63.84; 78.81)	38.22% ( 33.35% ; 43.09% )
12	Belizario et al, 2013	Diethylcarbamazine	Single	53	5887.7	3112.0	47.14 (-19.67; 78.05)	1.961% ( 0.000% ; 5.766% )
12	Belizario et al, 2013	Diethylcarbamazine	AL - TT	98	7904.3	7373.7	6.71 (-64.34; 49.56)	3.125% ( 0.000% ; 6.606% )
14	All Studies	Diethylcarbamazine	Single	53	5887.7	3112.0	47.14 (-19.67; 78.05)	1.961% ( 0.000% ; 5.766% )
14	All Studies	Diethylcarbamazine	AL - TT	98	7904.3	7373.7	6.71 (-64.34; 49.56)	3.125% ( 0.000% ; 6.606% )
14	All Studies	Diethylcarbamazine	All	151	7196.5	5895.2	18.08 (-44.17; 52.04)	2.721% ( 0.091% ; 5.351% )
12	Belizario et al, 2013	Ivermectin	Single	57	2901.1	311.86	89.25 ( 82.57; 95.60)	41.07% ( 28.19% ; 53.96% )
12	Belizario et al, 2013	Ivermectin	AL - TT	97	8199.4	1141.6	86.08 ( 64.34; 97.14)	32.63% ( 23.20% ; 42.06% )
14	All Studies	Ivermectin	Single	57	2901.1	311.86	89.25 ( 82.57; 95.60)	41.07% ( 28.19% ; 53.96% )
14	All Studies	Ivermectin	AL - TT	97	8199.4	1141.6	86.08 ( 64.34; 97.14)	32.63% ( 23.20% ; 42.06% )
14	All Studies	Ivermectin	All	154	6238.3	833.91	86.63 ( 68.69; 96.21)	35.76% ( 28.12% ; 43.41% )
12	Belizario et al, 2013	Albendazole+Diethylcarbamazine	Single	39	4465.8	744.00	83.34 ( 73.69; 90.45)	16.22% ( 4.339% ; 28.09% )
12	Belizario et al, 2013	Albendazole+Diethylcarbamazine	AL - TT	117	8529.6	1817.2	78.70 ( 56.11; 91.55)	20.69% ( 13.32% ; 28.06% )
14	All Studies	Albendazole+Diethylcarbamazine	Single	39	4465.8	744.00	83.34 ( 73.69; 90.45)	16.22% ( 4.339% ; 28.09% )
14	All Studies	Albendazole+Diethylcarbamazine	AL - TT	117	8529.6	1817.2	78.70 ( 56.11; 91.55)	20.69% ( 13.32% ; 28.06% )
14	All Studies	Albendazole+Diethylcarbamazine	All	156	7513.7	1557.6	79.27 ( 60.12; 90.36)	19.61% ( 13.32% ; 25.90% )
4	Steinmann et al, 2011	Albendazole 3d	Single	2	8.99	0.00	100.00 (100.00; 100.00)	100.0% ( 100.0% ; 100.0% )
4	Steinmann et al, 2011	Albendazole 3d	AL - TT	8	84.68	31.47	62.83 ( 43.62; 100.00)	75.00% ( 44.99% ; 100.0% )
4	Steinmann et al, 2011	Albendazole 3d	TT - HW	3	45.96	6.00	86.96 ( 76.92; 100.00)	66.67% ( 13.32% ; 100.0% )
4	Steinmann et al, 2011	Albendazole 3d	triple	35	134.29	29.80	77.81 ( 62.94; 87.45)	48.57% ( 32.01% ; 65.13% )
10	Yap et al, 2013	Albendazole 3d	Single	1	533.57	6.00	98.88 ( 98.88; 98.88)	0.000% ( 0.000% ; 0.000% )
10	Yap et al, 2013	Albendazole 3d	AL - TT	32	471.00	194.28	58.75 ( 45.92; 80.41)	18.75% ( 5.227% ; 32.27% )
10	Yap et al, 2013	Albendazole 3d	TT - HW	4	642.99	16.49	97.44 ( 92.98; 100.00)	25.00% ( 0.000% ; 67.43% )
10	Yap et al, 2013	Albendazole 3d	triple	55	671.68	64.75	90.36 ( 80.89; 94.76)	20.00% ( 9.429% ; 30.57% )
14	All Studies	Albendazole 3d	Single	3	183.85	2.00	98.91 ( 98.88; 100.00)	66.67% ( 13.32% ; 100.0% )
14	All Studies	Albendazole 3d	AL - TT	40	393.74	161.72	58.93 ( 46.51; 79.38)	30.00% ( 15.80% ; 44.20% )
14	All Studies	Albendazole 3d	TT - HW	7	387.12	11.99	96.90 ( 90.91; 98.77)	42.86% ( 6.197% ; 79.52% )
14	All Studies	Albendazole 3d	triple	90	462.70	51.16	88.94 ( 80.07; 93.67)	31.11% ( 21.55% ; 40.68% )
14	All Studies	Albendazole 3d	All	140	433.24	79.74	81.60 ( 69.59; 90.33)	32.14% ( 24.41% ; 39.88% )
4	Steinmann et al, 2011	Mebendazole 3d	Single	2	53.96	0.00	100.00 (100.00; 100.00)	100.0% ( 100.0% ; 100.0% )
4	Steinmann et al, 2011	Mebendazole 3d	AL - TT	7	142.17	3.43	97.59 ( 46.67; 100.00)	85.71% ( 59.79% ; 100.0% )
4	Steinmann et al, 2011	Mebendazole 3d	TT - HW	5	177.46	10.79	93.92 ( 89.66; 100.00)	80.00% ( 44.94% ; 100.0% )
4	Steinmann et al, 2011	Mebendazole 3d	triple	44	97.42	13.90	85.73 ( 70.41; 95.99)	65.91% ( 51.90% ; 79.92% )
14	All Studies	Mebendazole 3d	Single	2	53.96	0.00	100.00 (100.00; 100.00)	100.0% ( 100.0% ; 100.0% )
14	All Studies	Mebendazole 3d	AL - TT	7	142.17	3.43	97.59 ( 46.67; 100.00)	85.71% ( 59.79% ; 100.0% )
14	All Studies	Mebendazole 3d	TT - HW	5	177.46	10.79	93.92 ( 89.66; 100.00)	80.00% ( 44.94% ; 100.0% )
14	All Studies	Mebendazole 3d	triple	44	97.42	13.90	85.73 ( 70.41; 95.99)	65.91% ( 51.90% ; 79.92% )
14	All Studies	Mebendazole 3d	All	58	108.22	11.89	89.02 ( 77.85; 96.58)	70.69% ( 58.98% ; 82.40% )

## Sheet: Table c
studyid	studygroup	Drug	Type_infec	N	Mean EPG BSL	Mean EPG FU	ERR 95%CI	CR 95%CI
1	Olds et al, 1999	Placebo	Single	27	121.24	246.47	-103.3 (-144.4; -10.60)	14.81% ( 1.415% ; 28.21% )
1	Olds et al, 1999	Placebo	AL - HW	84	389.26	316.89	18.59 (-45.00; 52.32)	15.48% ( 7.742% ; 23.21% )
1	Olds et al, 1999	Placebo	TT - HW	35	238.61	116.31	51.26 (-15.35; 75.34)	40.00% ( 23.77% ; 56.23% )
1	Olds et al, 1999	Placebo	triple	73	501.95	451.86	9.98 (-16.26; 34.81)	15.07% ( 6.862% ; 23.27% )
2	Albonico et al, 2002	Placebo	Single	52	49.12	51.72	-5.30 (-41.01; 25.49)	8.000% ( 0.480% ; 15.52% )
2	Albonico et al, 2002	Placebo	AL - HW	9	19.67	54.00	-174.6 (-871.4; 33.97)	0.000% ( 0.000% ; 0.000% )
2	Albonico et al, 2002	Placebo	TT - HW	286	73.02	79.98	-9.53 (-26.27; 5.35)	7.143% ( 4.048% ; 10.24% )
2	Albonico et al, 2002	Placebo	triple	98	82.43	73.66	10.63 (-10.47; 28.53)	3.261% ( 0.000% ; 6.890% )
6	Scherrer et al, 2009	Placebo	Single	47	585.49	29.08	95.03 ( 83.32; 98.39)	63.83% ( 50.09% ; 77.57% )
6	Scherrer et al, 2009	Placebo	AL - HW	1	167.87	35.97	78.57 ( 78.57; 78.57)	0.000% ( 0.000% ; 0.000% )
6	Scherrer et al, 2009	Placebo	TT - HW	4	146.88	77.94	46.94 (-20.00; 100.00)	50.00% ( 1.001% ; 99.00% )
7	Speich et al, 2012	Placebo	Single	1	156.00	336.00	-115.4 (-115.4; -115.4)	0.000% ( 0.000% ; 0.000% )
7	Speich et al, 2012	Placebo	TT - HW	6	99.40	5.00	94.97 ( 9.09; 100.00)	83.33% ( 53.51% ; 100.0% )
7	Speich et al, 2012	Placebo	triple	2	18.00	24.00	-33.33 (-66.67; 0.00)	0.000% ( 0.000% ; 0.000% )
10	Yap et al, 2013	Placebo	AL - HW	1	161.87	59.95	62.96 ( 62.96; 62.96)	0.000% ( 0.000% ; 0.000% )
10	Yap et al, 2013	Placebo	TT - HW	5	688.25	203.84	70.38 ( 10.53; 86.29)	0.000% ( 0.000% ; 0.000% )
10	Yap et al, 2013	Placebo	triple	53	233.47	169.45	27.42 ( -3.77; 48.28)	15.09% ( 5.456% ; 24.73% )
14	All Studies	Placebo	Single	127	263.79	87.55	66.81 ( 7.98; 88.50)	30.40% ( 22.34% ; 38.46% )
14	All Studies	Placebo	AL - HW	95	349.52	286.32	18.08 (-45.81; 50.89)	13.68% ( 6.773% ; 20.60% )
14	All Studies	Placebo	TT - HW	336	100.78	84.51	16.14 ( -8.35; 35.50)	12.66% ( 8.992% ; 16.32% )
14	All Studies	Placebo	triple	226	252.79	221.78	12.27 ( -7.41; 29.81)	10.00% ( 6.036% ; 13.96% )
14	All Studies	Placebo	All	784	201.14	150.32	25.27 ( 6.02; 42.75)	14.95% ( 12.41% ; 17.49% )
1	Olds et al, 1999	Albendazole	Single	40	189.15	19.48	89.70 ( 65.73; 98.02)	75.00% ( 61.58% ; 88.42% )
1	Olds et al, 1999	Albendazole	AL - HW	89	282.72	147.93	47.68 ( 9.94; 75.95)	42.70% ( 32.42% ; 52.97% )
1	Olds et al, 1999	Albendazole	TT - HW	22	168.41	32.70	80.58 ( 64.27; 94.89)	59.09% ( 38.55% ; 79.64% )
1	Olds et al, 1999	Albendazole	triple	79	997.56	241.10	75.83 ( 61.76; 82.01)	30.38% ( 20.24% ; 40.52% )
3	Steinmann et al, 2008	Albendazole	AL - HW	1	671.46	0.00	100.00 (100.00; 100.00)	100.0% ( 100.0% ; 100.0% )
3	Steinmann et al, 2008	Albendazole	TT - HW	20	327.14	62.75	80.82 ( 63.96; 94.20)	55.00% ( 33.20% ; 76.80% )
3	Steinmann et al, 2008	Albendazole	triple	82	232.79	45.67	80.38 ( 67.71; 90.50)	68.29% ( 58.22% ; 78.36% )
4	Steinmann et al, 2011	Albendazole	AL - HW	7	73.66	10.28	86.05 ( 2.63; 100.00)	85.71% ( 59.79% ; 100.0% )
4	Steinmann et al, 2011	Albendazole	triple	48	132.14	14.11	89.32 ( 83.07; 95.00)	66.67% ( 53.33% ; 80.00% )
5	Knopp et al, 2010	Albendazole	TT - HW	34	114.97	34.91	69.63 ( 46.57; 88.12)	61.76% ( 45.43% ; 78.10% )
5	Knopp et al, 2010	Albendazole	triple	9	283.11	154.54	45.41 (-208.0; 95.92)	33.33% ( 2.535% ; 64.13% )
6	Scherrer et al, 2009	Albendazole	Single	22	332.64	13.08	96.07 ( 87.07; 99.05)	68.18% ( 48.72% ; 87.64% )
6	Scherrer et al, 2009	Albendazole	AL - HW	1	447.64	0.00	100.00 (100.00; 100.00)	100.0% ( 100.0% ; 100.0% )
7	Speich et al, 2012	Albendazole	TT - HW	10	75.00	4.20	94.40 ( 88.71; 100.00)	90.00% ( 71.41% ; 100.0% )
7	Speich et al, 2012	Albendazole	triple	1	18.00	24.00	-33.33 (-33.33; -33.33)	0.000% ( 0.000% ; 0.000% )
8	Diawara et al, 2013	Albendazole	Single	102	527.81	9.25	98.25 ( 95.71; 99.55)	84.88% ( 77.31% ; 92.45% )
8	Diawara et al, 2013	Albendazole	AL - HW	11	621.32	4.00	99.36 ( 94.83; 100.00)	77.78% ( 50.62% ; 100.0% )
8	Diawara et al, 2013	Albendazole	TT - HW	24	1036.7	2.28	99.78 ( 98.56; 100.00)	90.48% ( 77.92% ; 100.0% )
8	Diawara et al, 2013	Albendazole	triple	8	340.98	25.69	92.46 ( 34.00; 100.00)	71.43% ( 37.96% ; 100.0% )
9	Keiser et al, 2013	Albendazole	Single	2	18.00	12.00	33.33 (-33.33; 100.00)	50.00% ( 0.000% ; 100.0% )
9	Keiser et al, 2013	Albendazole	TT - HW	35	169.03	9.94	94.12 ( 86.02; 98.32)	77.14% ( 63.23% ; 91.05% )
9	Keiser et al, 2013	Albendazole	triple	75	273.36	79.89	70.77 ( 44.24; 87.19)	52.00% ( 40.69% ; 63.31% )
14	All Studies	Albendazole	Single	166	414.20	12.58	96.96 ( 93.98; 98.69)	79.33% ( 72.85% ; 85.81% )
14	All Studies	Albendazole	AL - HW	109	308.54	124.05	59.79 ( 30.26; 82.51)	49.53% ( 40.06% ; 59.01% )
14	All Studies	Albendazole	TT - HW	145	315.19	25.35	91.96 ( 84.98; 96.08)	70.42% ( 62.92% ; 77.93% )
14	All Studies	Albendazole	triple	302	430.58	103.18	76.04 ( 67.50; 81.67)	52.82% ( 47.18% ; 58.46% )
14	All Studies	Albendazole	All	722	385.22	71.16	81.53 ( 75.79; 86.05)	. ( . ; . )
14	All Studies	Albendazole	All	722	385.22	71.16	81.53 ( 75.79; 86.05)	61.57% ( 57.97% ; 65.17% )
2	Albonico et al, 2002	Mebendazole	Single	33	63.45	35.97	43.32 ( 17.90; 67.29)	12.50% ( 1.041% ; 23.96% )
2	Albonico et al, 2002	Mebendazole	AL - HW	3	42.33	9.67	77.17 ( 67.19; 100.00)	33.33% ( 0.000% ; 86.68% )
2	Albonico et al, 2002	Mebendazole	TT - HW	308	72.94	45.19	38.05 ( 25.81; 47.76)	14.53% ( 10.47% ; 18.60% )
2	Albonico et al, 2002	Mebendazole	triple	115	97.54	46.53	52.30 ( 39.52; 64.59)	9.000% ( 3.391% ; 14.61% )
4	Steinmann et al, 2011	Mebendazole	Single	1	11.99	0.00	100.00 (100.00; 100.00)	100.0% ( 100.0% ; 100.0% )
4	Steinmann et al, 2011	Mebendazole	AL - HW	10	137.29	68.35	50.22 ( -9.42; 84.38)	40.00% ( 9.636% ; 70.36% )
4	Steinmann et al, 2011	Mebendazole	TT - HW	3	75.94	11.99	84.21 ( 66.67; 100.00)	33.33% ( 0.000% ; 86.68% )
4	Steinmann et al, 2011	Mebendazole	triple	44	126.72	54.23	57.20 ( 31.20; 76.72)	27.27% ( 14.11% ; 40.43% )
5	Knopp et al, 2010	Mebendazole	Single	1	563.55	1025.2	-81.91 (-81.91; -81.91)	0.000% ( 0.000% ; 0.000% )
5	Knopp et al, 2010	Mebendazole	TT - HW	27	129.23	73.94	42.78 (-10.37; 79.84)	37.04% ( 18.82% ; 55.25% )
5	Knopp et al, 2010	Mebendazole	triple	11	422.93	92.11	78.22 ( 45.17; 87.66)	27.27% ( 0.954% ; 53.59% )
9	Keiser et al, 2013	Mebendazole	Single	2	63.00	57.00	9.52 (-275.0; 76.47)	0.000% ( 0.000% ; 0.000% )
9	Keiser et al, 2013	Mebendazole	TT - HW	40	194.10	110.55	43.04 ( 18.73; 64.06)	20.00% ( 7.604% ; 32.40% )
9	Keiser et al, 2013	Mebendazole	triple	66	392.82	214.82	45.31 ( 21.77; 59.93)	16.67% ( 7.676% ; 25.66% )
11	Speich et al, 2015	Mebendazole	TT - HW	18	110.00	135.00	-22.73 (-185.5; 76.78)	44.44% ( 21.49% ; 67.40% )
11	Speich et al, 2015	Mebendazole	triple	23	222.48	167.48	24.72 (-41.84; 59.34)	8.696% ( 0.000% ; 20.21% )
14	All Studies	Mebendazole	Single	37	75.56	63.62	15.80 (-39.50; 58.51)	13.89% ( 2.592% ; 25.19% )
14	All Studies	Mebendazole	AL - HW	13	115.38	54.80	52.50 ( 2.86; 83.68)	38.46% ( 12.02% ; 64.91% )
14	All Studies	Mebendazole	TT - HW	396	90.72	58.21	35.84 ( 21.35; 47.98)	18.30% ( 14.40% ; 22.21% )
14	All Studies	Mebendazole	triple	259	202.66	106.89	47.25 ( 35.01; 56.70)	15.16% ( 10.66% ; 19.66% )
14	All Studies	Mebendazole	All	705	131.50	76.16	42.08 ( 32.73; 49.63)	17.31% ( 14.45% ; 20.18% )
5	Knopp et al, 2010	Albendazole+Ivermectin	TT - HW	24	239.06	287.52	-20.27 (-100.6; 93.57)	66.67% ( 47.81% ; 85.53% )
5	Knopp et al, 2010	Albendazole+Ivermectin	triple	8	194.84	11.99	93.85 ( 75.50; 100.00)	62.50% ( 28.95% ; 96.05% )
11	Speich et al, 2015	Albendazole+Ivermectin	TT - HW	15	298.93	22.00	92.64 ( 54.48; 98.42)	46.67% ( 21.42% ; 71.91% )
11	Speich et al, 2015	Albendazole+Ivermectin	triple	27	359.11	42.44	88.18 ( 63.99; 97.51)	51.85% ( 33.01% ; 70.70% )
14	All Studies	Albendazole+Ivermectin	TT - HW	39	262.09	185.40	29.26 (-66.73; 94.79)	58.97% ( 43.54% ; 74.41% )
14	All Studies	Albendazole+Ivermectin	triple	35	321.56	35.48	88.97 ( 68.87; 97.04)	54.29% ( 37.78% ; 70.79% )
14	All Studies	Albendazole+Ivermectin	All	74	290.22	114.49	60.55 ( -1.96; 93.84)	56.76% ( 45.47% ; 68.04% )
5	Knopp et al, 2010	Mebendazole+Ivermectin	TT - HW	31	156.46	219.89	-40.54 (-171.0; 27.85)	25.81% ( 10.40% ; 41.21% )
5	Knopp et al, 2010	Mebendazole+Ivermectin	triple	8	456.38	309.50	32.18 (-154.2; 76.30)	25.00% ( 0.000% ; 55.01% )
14	All Studies	Mebendazole+Ivermectin	TT - HW	31	156.46	219.89	-40.54 (-171.0; 27.85)	25.81% ( 10.40% ; 41.21% )
14	All Studies	Mebendazole+Ivermectin	triple	8	456.38	309.50	32.18 (-154.2; 76.30)	25.00% ( 0.000% ; 55.01% )
14	All Studies	Mebendazole+Ivermectin	All	39	217.98	238.27	-9.31 (-97.97; 46.90)	25.64% ( 11.94% ; 39.35% )
11	Speich et al, 2015	Albendazole+Mebendazole	TT - HW	20	186.60	57.60	69.13 ( 39.47; 89.10)	45.00% ( 23.20% ; 66.80% )
11	Speich et al, 2015	Albendazole+Mebendazole	triple	26	542.85	143.81	73.51 ( 12.33; 93.49)	50.00% ( 30.78% ; 69.22% )
14	All Studies	Albendazole+Mebendazole	TT - HW	20	186.60	57.60	69.13 ( 39.47; 89.10)	45.00% ( 23.20% ; 66.80% )
14	All Studies	Albendazole+Mebendazole	triple	26	542.85	143.81	73.51 ( 12.33; 93.49)	50.00% ( 30.78% ; 69.22% )
14	All Studies	Albendazole+Mebendazole	All	46	387.96	106.33	72.59 ( 31.51; 89.71)	47.83% ( 33.39% ; 62.26% )
9	Keiser et al, 2013	Albendazole+Oxantel-Palmoate	AL - HW	2	342.00	9.00	97.37 ( 0.00; 100.00)	50.00% ( 0.000% ; 100.0% )
9	Keiser et al, 2013	Albendazole+Oxantel-Palmoate	TT - HW	38	275.84	49.74	81.97 ( 67.25; 92.14)	55.26% ( 39.45% ; 71.07% )
9	Keiser et al, 2013	Albendazole+Oxantel-Palmoate	triple	69	523.97	60.09	88.53 ( 59.17; 96.41)	49.28% ( 37.48% ; 61.07% )
11	Speich et al, 2015	Albendazole+Oxantel-Palmoate	TT - HW	25	139.12	51.60	62.91 ( 41.76; 91.52)	52.00% ( 32.42% ; 71.58% )
11	Speich et al, 2015	Albendazole+Oxantel-Palmoate	triple	30	291.47	77.20	73.51 ( 59.31; 84.80)	40.00% ( 22.47% ; 57.53% )
14	All Studies	Albendazole+Oxantel-Palmoate	AL - HW	2	342.00	9.00	97.37 ( 0.00; 100.00)	50.00% ( 0.000% ; 100.0% )
14	All Studies	Albendazole+Oxantel-Palmoate	TT - HW	63	221.59	50.48	77.22 ( 64.89; 88.32)	53.97% ( 41.66% ; 66.28% )
14	All Studies	Albendazole+Oxantel-Palmoate	triple	99	453.52	65.27	85.61 ( 64.01; 94.22)	46.46% ( 36.64% ; 56.29% )
14	All Studies	Albendazole+Oxantel-Palmoate	All	164	363.06	58.90	83.78 ( 68.81; 92.13)	49.39% ( 41.74% ; 57.04% )
3	Steinmann et al, 2008	Tribendimidine	Single	6	67.95	47.96	29.41 (-620.0; 100.00)	83.33% ( 53.51% ; 100.0% )
3	Steinmann et al, 2008	Tribendimidine	AL - HW	5	301.36	0.00	100.00 (100.00; 100.00)	100.0% ( 100.0% ; 100.0% )
3	Steinmann et al, 2008	Tribendimidine	TT - HW	14	252.08	6.28	97.51 ( 92.34; 100.00)	85.71% ( 67.38% ; 100.0% )
3	Steinmann et al, 2008	Tribendimidine	triple	55	337.18	46.65	86.16 ( 78.55; 92.59)	52.73% ( 39.53% ; 65.92% )
14	All Studies	Tribendimidine	Single	6	67.95	47.96	29.41 (-620.0; 100.00)	83.33% ( 53.51% ; 100.0% )
14	All Studies	Tribendimidine	AL - HW	5	301.36	0.00	100.00 (100.00; 100.00)	100.0% ( 100.0% ; 100.0% )
14	All Studies	Tribendimidine	TT - HW	14	252.08	6.28	97.51 ( 92.34; 100.00)	85.71% ( 67.38% ; 100.0% )
14	All Studies	Tribendimidine	triple	55	337.18	46.65	86.16 ( 78.55; 92.59)	52.73% ( 39.53% ; 65.92% )
14	All Studies	Tribendimidine	All	80	299.86	36.77	87.74 ( 81.06; 93.16)	63.75% ( 53.22% ; 74.28% )
7	Speich et al, 2012	Nitazoxanide	Single	1	36.00	66.00	-83.33 (-83.33; -83.33)	0.000% ( 0.000% ; 0.000% )
7	Speich et al, 2012	Nitazoxanide	TT - HW	10	49.80	6.00	87.95 ( 60.00; 100.00)	80.00% ( 55.21% ; 100.0% )
7	Speich et al, 2012	Nitazoxanide	triple	2	54.00	24.00	55.56 (-166.7; 100.00)	50.00% ( 0.000% ; 100.0% )
14	All Studies	Nitazoxanide	Single	1	36.00	66.00	-83.33 (-83.33; -83.33)	0.000% ( 0.000% ; 0.000% )
14	All Studies	Nitazoxanide	TT - HW	10	49.80	6.00	87.95 ( 60.00; 100.00)	80.00% ( 55.21% ; 100.0% )
14	All Studies	Nitazoxanide	triple	2	54.00	24.00	55.56 (-166.7; 100.00)	50.00% ( 0.000% ; 100.0% )
14	All Studies	Nitazoxanide	All	13	49.38	13.38	72.90 ( 32.56; 95.00)	69.23% ( 44.14% ; 94.32% )
7	Speich et al, 2012	Nitazoxanide+Albendazole	Single	1	12.00	0.00	100.00 (100.00; 100.00)	100.0% ( 100.0% ; 100.0% )
7	Speich et al, 2012	Nitazoxanide+Albendazole	TT - HW	11	42.73	7.09	83.40 ( 49.58; 100.00)	81.82% ( 59.03% ; 100.0% )
7	Speich et al, 2012	Nitazoxanide+Albendazole	triple	3	124.00	0.00	100.00 (100.00; 100.00)	100.0% ( 100.0% ; 100.0% )
14	All Studies	Nitazoxanide+Albendazole	Single	1	12.00	0.00	100.00 (100.00; 100.00)	100.0% ( 100.0% ; 100.0% )
14	All Studies	Nitazoxanide+Albendazole	TT - HW	11	42.73	7.09	83.40 ( 49.58; 100.00)	81.82% ( 59.03% ; 100.0% )
14	All Studies	Nitazoxanide+Albendazole	triple	3	124.00	0.00	100.00 (100.00; 100.00)	100.0% ( 100.0% ; 100.0% )
14	All Studies	Nitazoxanide+Albendazole	All	15	56.93	5.57	90.21 ( 65.76; 100.00)	85.71% ( 67.38% ; 100.0% )
9	Keiser et al, 2013	Oxantel-Palmoate	Single	1	42.00	402.00	-857.1 (-857.1; -857.1)	0.000% ( 0.000% ; 0.000% )
9	Keiser et al, 2013	Oxantel-Palmoate	AL - HW	1	78.00	42.00	46.15 ( 46.15; 46.15)	0.000% ( 0.000% ; 0.000% )
9	Keiser et al, 2013	Oxantel-Palmoate	TT - HW	33	144.91	105.09	27.48 ( 2.71; 46.31)	18.18% ( 5.022% ; 31.34% )
9	Keiser et al, 2013	Oxantel-Palmoate	triple	78	341.77	295.23	13.62 (-27.57; 43.38)	7.692% ( 1.779% ; 13.61% )
14	All Studies	Oxantel-Palmoate	Single	1	42.00	402.00	-857.1 (-857.1; -857.1)	0.000% ( 0.000% ; 0.000% )
14	All Studies	Oxantel-Palmoate	AL - HW	1	78.00	42.00	46.15 ( 46.15; 46.15)	0.000% ( 0.000% ; 0.000% )
14	All Studies	Oxantel-Palmoate	TT - HW	33	144.91	105.09	27.48 ( 2.71; 46.31)	18.18% ( 5.022% ; 31.34% )
14	All Studies	Oxantel-Palmoate	triple	78	341.77	295.23	13.62 (-27.57; 43.38)	7.692% ( 1.779% ; 13.61% )
14	All Studies	Oxantel-Palmoate	All	113	279.29	238.41	14.64 (-19.71; 40.86)	10.62% ( 4.939% ; 16.30% )
2	Albonico et al, 2002	Pyrantel-Oxantel	Single	45	76.60	32.52	57.54 ( 20.43; 78.68)	16.67% ( 5.396% ; 27.94% )
2	Albonico et al, 2002	Pyrantel-Oxantel	AL - HW	3	376.67	67.67	82.04 (-207.7; 86.35)	0.000% ( 0.000% ; 0.000% )
2	Albonico et al, 2002	Pyrantel-Oxantel	TT - HW	293	66.61	34.71	47.89 ( 33.95; 58.98)	12.96% ( 8.956% ; 16.97% )
2	Albonico et al, 2002	Pyrantel-Oxantel	triple	105	110.28	41.40	62.46 ( 41.93; 75.06)	10.42% ( 4.306% ; 16.53% )
14	All Studies	Pyrantel-Oxantel	Single	45	76.60	32.52	57.54 ( 20.43; 78.68)	16.67% ( 5.396% ; 27.94% )
14	All Studies	Pyrantel-Oxantel	AL - HW	3	376.67	67.67	82.04 (-207.7; 86.35)	0.000% ( 0.000% ; 0.000% )
14	All Studies	Pyrantel-Oxantel	TT - HW	293	66.61	34.71	47.89 ( 33.95; 58.98)	12.96% ( 8.956% ; 16.97% )
14	All Studies	Pyrantel-Oxantel	triple	105	110.28	41.40	62.46 ( 41.93; 75.06)	10.42% ( 4.306% ; 16.53% )
14	All Studies	Pyrantel-Oxantel	All	446	79.98	36.29	54.63 ( 44.92; 63.08)	12.65% ( 9.438% ; 15.87% )
4	Steinmann et al, 2011	Albendazole 3d	AL - HW	12	147.38	0.00	100.00 (100.00; 100.00)	100.0% ( 100.0% ; 100.0% )
4	Steinmann et al, 2011	Albendazole 3d	TT - HW	3	53.96	0.00	100.00 (100.00; 100.00)	100.0% ( 100.0% ; 100.0% )
4	Steinmann et al, 2011	Albendazole 3d	triple	35	203.84	4.11	97.98 ( 94.08; 99.92)	88.57% ( 78.03% ; 99.11% )
10	Yap et al, 2013	Albendazole 3d	AL - HW	1	287.77	0.00	100.00 (100.00; 100.00)	100.0% ( 100.0% ; 100.0% )
10	Yap et al, 2013	Albendazole 3d	TT - HW	4	1115.1	0.00	100.00 (100.00; 100.00)	100.0% ( 100.0% ; 100.0% )
10	Yap et al, 2013	Albendazole 3d	triple	55	225.64	8.39	96.28 ( 86.45; 100.00)	96.36% ( 91.42% ; 100.0% )
14	All Studies	Albendazole 3d	AL - HW	13	158.18	0.00	100.00 (100.00; 100.00)	100.0% ( 100.0% ; 100.0% )
14	All Studies	Albendazole 3d	TT - HW	7	660.33	0.00	100.00 (100.00; 100.00)	100.0% ( 100.0% ; 100.0% )
14	All Studies	Albendazole 3d	triple	90	217.16	6.73	96.90 ( 90.85; 99.67)	93.33% ( 88.18% ; 98.49% )
14	All Studies	Albendazole 3d	All	110	238.39	5.50	97.69 ( 93.31; 99.79)	94.55% ( 90.30% ; 98.79% )
4	Steinmann et al, 2011	Mebendazole 3d	Single	2	71.94	6.00	91.67 ( 33.33; 100.00)	50.00% ( 0.000% ; 100.0% )
4	Steinmann et al, 2011	Mebendazole 3d	AL - HW	14	194.42	38.97	79.96 ( 17.35; 96.86)	50.00% ( 23.81% ; 76.19% )
4	Steinmann et al, 2011	Mebendazole 3d	TT - HW	5	170.26	11.99	92.96 ( 79.89; 100.00)	60.00% ( 17.06% ; 100.0% )
4	Steinmann et al, 2011	Mebendazole 3d	triple	44	171.82	38.15	77.80 ( 55.63; 94.75)	61.36% ( 46.98% ; 75.75% )
14	All Studies	Mebendazole 3d	Single	2	71.94	6.00	91.67 ( 33.33; 100.00)	50.00% ( 0.000% ; 100.0% )
14	All Studies	Mebendazole 3d	AL - HW	14	194.42	38.97	79.96 ( 17.35; 96.86)	50.00% ( 23.81% ; 76.19% )
14	All Studies	Mebendazole 3d	TT - HW	5	170.26	11.99	92.96 ( 79.89; 100.00)	60.00% ( 17.06% ; 100.0% )
14	All Studies	Mebendazole 3d	triple	44	171.82	38.15	77.80 ( 55.63; 94.75)	61.36% ( 46.98% ; 75.75% )
14	All Studies	Mebendazole 3d	All	65	173.49	35.33	79.64 ( 62.98; 92.78)	58.46% ( 46.48% ; 70.44% )

## Sheet: References
studyid	reference	ref Number in article	Full title
1	Olds et al, 1999	23	Olds GR, King C, Hewlett J, Olveda R, Wu G, Ouma J, et al. Double-blind placebo-controlled study of concurrent administration of albendazole and praziquantel in schoolchildren with schistosomiasis and geohelminths. J Infect Dis. 1999;179(4):996-1003. doi: 10.1086/314686. PubMed PMID: 10068597.
2	Albonico et al, 2002	18	Albonico M, Bickle Q, Haji HJ, Ramsan M, Khatib KJ, Montresor A, et al. Evaluation of the efficacy of pyrantel-oxantel for the treatment of soil-transmitted nematode infections. Trans R Soc Trop Med Hyg 2002;96(6):685-90. Epub 2003/03/11. PubMed PMID: 12625151.
3	Steinmann et al, 2008	29	Steinmann P, Zhou XN, Du ZW, Jiang JY, Xiao SH, Wu ZX, et al. Tribendimidine and albendazole for treating soil-transmitted helminths, Strongyloides stercoralis and Taenia spp.: open-label randomized trial. PLoS Negl Trop Dis.. 2008;2(10):e322. doi: 10.1371/journal.pntd.0000322. PubMed PMID: 18923706; PubMed Central PMCID: PMCPMC2561005.
4	Steinmann et al, 2011	28	Steinmann P, Utzinger J, Du ZW, Jiang JY, Chen JX, Hattendorf J, et al. Efficacy of single-dose and triple-dose albendazole and mebendazole against soil-transmitted helminths and Taenia spp.: a randomized controlled trial. PLoS One. 2011;6(9):e25003. doi: 10.1371/journal.pone.0025003. PubMed PMID: 21980373; PubMed Central PMCID: PMCPMC3181256.
5	Knopp et al, 2010	22	Knopp S, Mohammed KA, Speich B, Hattendorf J, Khamis IS, Khamis AN, et al. Albendazole and mebendazole administered alone or in combination with ivermectin against Trichuris trichiura: a randomized controlled trial. Clin Infect Dis. 2010;51(12):1420-8. doi: 10.1086/657310. PubMed PMID: 21062129.
6	Scherrer et al, 2009	24	Scherrer AU, Sjoberg MK, Allangba A, Traore M, Lohourignon LK, Tschannen AB, et al. Sequential analysis of helminth egg output in human stool samples following albendazole and praziquantel administration. Acta Trop. 2009;109(3):226-31. doi: 10.1016/j.actatropica.2008.11.015. PubMed PMID: 19070583.
7	Speich et al, 2012	26	Speich B, Ame SM, Ali SM, Alles R, Hattendorf J, Utzinger J, et al. Efficacy and safety of nitazoxanide, albendazole, and nitazoxanide-albendazole against Trichuris trichiura infection: A randomized controlled trial. PLoS Negl Trop Dis. 2012;6(6):e1685. Epub 2012/06/09. doi: 10.1371/journal.pntd.0001685. PubMed PMID: 22679525; PubMed Central PMCID: PMC3367984.
8	Diawara et al, 2013	20	Diawara A, Halpenny CM, Churcher TS, Mwandawiro C, Kihara J, Kaplan RM, et al. Association between response to albendazole treatment and beta-tubulin genotype frequencies in soil-transmitted helminths. PLoS Negl Trop Dis. 2013;7(5):e2247. Epub 2013/06/06. doi: 10.1371/journal.pntd.0002247. PubMed PMID: 23738029; PubMed Central PMCID: PMC3667785.
9	Speich et al, 2014	27	Speich B, Ame SM, Ali SM, Alles R, Huwyler J, Hattendorf J, et al. Oxantel pamoate-albendazole for Trichuris trichiura infection. N Engl J Med. 2014;370(7):610-20. doi: 10.1056/NEJMoa1301956. PubMed PMID: 24521107.
10	Yap et al, 2013	30	Yap P, Wu FW, Du ZW, Hattendorf J, Chen R, Jiang JY, et al. Effect of deworming on physical fitness of school-aged children in Yunnan, China: a double-blind, randomized, placebo-controlled trial. PLoS Negl Trop Dis. 2014;8(7):e2983. doi: 10.1371/journal.pntd.0002983. PubMed PMID: 25010608; PubMed Central PMCID: PMCPMC4091871.
11	Speich et al, 2015	25	Speich B, Ali SM, Ame SM, Bogoch, II, Alles R, Huwyler J, et al. Efficacy and safety of albendazole plus ivermectin, albendazole plus mebendazole, albendazole plus oxantel pamoate, and mebendazole alone against Trichuris trichiura and concomitant soil-transmitted helminth infections: a four-arm, randomised controlled trial. Lancet Infect Dis. 2015;15(3):277-84. doi: 10.1016/S1473-3099(14)71050-3.…
12	Belizario et al, 2013	19	Belizario VY, Amarillo ME, de Leon WU, de los Reyes AE, Bugayong MG, Macatangay BJ. A comparison of the efficacy of single doses of albendazole, ivermectin, and diethylcarbamazine alone or in combinations against Ascaris and Trichuris spp. Bull World Health Organ. 2003;81(1):35-42. PubMed PMID: 12640474; PubMed Central PMCID: PMCPMC2572315.
14	All Studies
