# Supplementary material for: Egg excretion indicators for the measurement of soil-transmitted helminth response to treatment
Source: PLoS Negl Trop Dis. 2022 Aug 2;16(8):e0010593. doi: 10.1371/journal.pntd.0010593 (PMC9374261; doi:10.1371/journal.pntd.0010593)
Supplement: S6 Table — Table a: Type 3 Tests of Fixed Effects of baseline log EPG model for each STH species. Table b: Solution for fixed effects of baseline log EPG model for each STH species. Table c: Model estimates of baseline infection intensities by number of infections by STH species. (XLSX) [file pntd.0010593.s006.xlsx]

## Sheet: Table a
A.Lumbricoïdes						T. Trichuria				Hookworm
Effect	Num DF	Den DF	F Value	Pr > F		Den DF	F Value	Pr > F		Den DF	F Value	Pr > F
Type_Inf	2	1575	24.34	<.0001		3702	90.01	<.0001		2197	36.69	<.0001
sex	1	1575	0.48	0.4871		3702	4.16	0.0415		2197	2.47	0.1165
age	1	1575	3.19	0.0744		3702	8.69	0.0032		2197	0.09	0.7639
year	5	1575	3.85	0.0018		3702	1412.79	<.0001		2197	59.42	<.0001

## Sheet: Table b
			A. lumbricoides				T. trichiura				Hookworm
Effect	Categories		Estimate	Standard Error	Pr > |t|		Estimate	Standard Error	Pr > |t|		Estimate	Standard Error	Pr > |t|
Intercept			6.1291	1.4824	.		5.8132	0.08444	.		3.9396	0.1524	.
Type_Inf	Double		0.6030	0.3058	0.0488		0.6648	0.06389	<.0001		0.5508	0.1073	<.0001
Type_Inf	Triple		1.7258	0.3237	<.0001		1.0376	0.07808	<.0001		0.9052	0.1142	<.0001
Type_Inf	Single		0	.	.		0	.	.		0	.	.
sex	1		-0.07004	0.1008	0.4871		-0.08478	0.04157	0.0415		-0.08179	0.05209	0.1165
sex	0		0	.	.		0	.	.		0	.	.
age			-0.01402	0.007851	0.0744		-0.01236	0.004195	0.0032		-0.00144	0.004796	0.7639
year	2000		-3.0216	1.3824	0.0290		-3.3356	0.07444	<.0001		-0.8162	0.09758	<.0001
year	2003		2.6629	1.3964	0.0567		1.3867	0.07782	<.0001
year	2007		1.2920	1.2970	0.3193		-0.6532	0.1418	<.0001		0.3711	0.1698	0.0290
year	2011		-0.5774	1.2077	0.6326		-0.6872	0.08647	<.0001		-0.8374	0.1981	<.0001
year	2012		0.1193	1.3837	0.9313		0.1860	0.09037	0.0396		0.1390	0.1065	0.1922
year	2013		0	.	.		0	.	.		0	.	.

## Sheet: Table c
		Marginal estimates from the model				Back transformed estimates
Species	Type Infection	Adjusted Mean	Standard Error	Lower Limit	Upper Limit	Adjusted Mean	Lower Limit	Upper Limit	p-value
A. lumbricoïdes	Single	6.0049	1.179	3.6922	8.3175	405.41	40.133	4094.91	<.0001*
	Double	6.6079	1.1468	4.3584	8.8574	740.925	78.132	7026.19	0.1315#
	Triple	7.7307	1.1446	5.4856	9.9757	2277.2	241.194	21497.7	<.0001£
T. trichuria	Single	5.1195	0.05166	5.0182	5.2208	167.252	151.139	185.082	<.0001*
	Double	5.7843	0.03741	5.711	5.8577	325.154	302.173	349.918	<.0001#
	Triple	6.1571	0.04922	6.0606	6.2536	472.057	428.633	519.881	<.0001£
Hookworms	Single	3.6535	0.1131	3.4317	3.8754	38.6096	30.9292	48.202	<.0001*
	Double	4.2043	0.0557	4.0951	4.3135	66.9737	60.0453	74.7015	<.0001#
	Triple	4.5588	0.05587	4.4492	4.6683	95.4688	85.5585	106.517	<.0001£
*	double vs triple infections
#	double vs single infections
£	triple vs single infections
