# Supplementary material for: Egg excretion indicators for the measurement of soil-transmitted helminth response to treatment
Source: PLoS Negl Trop Dis. 2022 Aug 2;16(8):e0010593. doi: 10.1371/journal.pntd.0010593 (PMC9374261; doi:10.1371/journal.pntd.0010593)
Supplement: S7 Table — Table a: Individual study model estimates of baseline infection intensities. (XLSX) [file pntd.0010593.s007.xlsx]

## Sheet: Table a
Country & Year of study [Ref]	Study ID	A. lunbricoïdes						T. trichuris						Hookworms
		Variable	Estimate	Standard Error	DF	t Value	Pr > |t|		Estimate	Standard Error	DF	t Value	Pr > |t|		Estimate	Standard Error	DF	t Value	Pr > |t|	Comments
Philippines, China, Kenya, Kenya, 1999	1	sex	-0.1500	0.1830	443	-0.82	0.4128		-0.8532	0.2572	336	-3.32	0.0010		-0.4717	0.1518	443	-3.11	0.0020
		age	-0.03256	0.03061	443	-1.06	0.2880		-0.2769	0.04555	336	-6.08	<.0001		-0.07724	0.02560	443	-3.02	0.0027
		Treatment					0.5060						0.5478						0.9698
Tanzania, 2002	2	sex	-0.1442	0.1747	339	-0.83	0.4097		-0.07397	0.06036	1244	-1.23	0.2207		-0.1918	0.06504	1344	-2.95	0.0032
		age	-0.02286	0.06605	339	-0.35	0.7295		-0.02800	0.02270	1244	-1.23	0.2177		-0.01746	0.02481	1344	-0.70	0.4817
		Treatment					0.3332						0.3562						0.6729
China, 2008	3	sex	-0.3656	0.2285	206	-1.60	0.1111		-0.2661	0.1458	244	-1.83	0.0692		-0.06295	0.1800	179	-0.35	0.7269
		age	-0.01390	0.006809	206	-2.04	0.0424		-0.01432	0.004084	244	-3.51	0.0005		-0.00133	0.005058	179	-0.26	0.7935
		Treatment					0.2420						0.2830						0.2863
China, 2011	4	sex	-0.4435	0.1857	278	-2.39	0.0176		0.1578	0.1522	228	1.04	0.3008		0.04629	0.1584	222	0.29	0.7703
		age	-0.03939	0.006038	278	-6.52	<.0001		-0.01571	0.004807	228	-3.27	0.0012		0.008480	0.005496	222	1.54	0.1243
		Treatment					0.3073						0.7237						0.5342
Zanzibar, 2010	5	sex	0.08475	0.7118	61	0.12	0.9056		0.09946	0.1062	569	0.94	0.3496		0.8959	0.2369	147	3.78	0.0002
		age	0.06889	0.1471	61	0.47	0.6412		-0.02314	0.01979	569	-1.17	0.2429		-0.04384	0.04590	147	-0.96	0.3411
		Treatment					0.2370						0.5199						0.5073
Ivory Coast, 2009	6	sex	0	.	.	.	.		0	.	.	.	.		-0.3285	0.3478	71	-0.94	0.3482	only 2 obs.
		age	0	.	.	.	.		0.2420	1.3398	2	0.18	0.8733		-0.03499	0.07333	71	-0.48	0.6347
		Treatment																	0.7154
Tanzania, 2012	7	sex	0.4506	0.7049	25	0.64	0.5285		-0.3620	0.09954	571	-3.64	0.0003		-0.5324	0.3374	42	-1.58	0.1220
		age	0.5048	0.2172	25	2.32	0.0285		-0.06763	0.03154	571	-2.14	0.0325		-0.1136	0.1147	42	-0.99	0.3275
		Treatment					0.2608						0.7411						0.9888
Haïti, Kenya, 2013	8	sex	0	.	.	.	.		0.8968	0.6057	2	1.48	0.2769		-0.02852	0.4763	38	-0.06	0.9526	Sex given for only 4 pts; Albendazole only
		age	1.0393	0.3885	2	2.68	0.1159		-0.5125	0.3709	2	-1.38	0.3012		0.09692	0.1456	38	0.67	0.5097
		Treatment
Tanzania, 2012	9	sex	-0.4101	0.2719	286	-1.51	0.1326		-0.2028	0.1153	443	-1.76	0.0793		-0.01960	0.1267	436	-0.15	0.8771
		age	-0.05798	0.07803	286	-0.74	0.4580		-0.00565	0.03396	443	-0.17	0.8679		-0.01573	0.03737	436	-0.42	0.6740
		Treatment					0.3687						0.8837						0.5149
China, 2014	10	sex	-0.2124	0.2642	177	-0.80	0.4225		0.1903	0.2171	179	0.88	0.3818		0.2991	0.2350	115	1.27	0.2056
		age	-0.2696	0.1203	177	-2.24	0.0263		-0.1162	0.1009	179	-1.15	0.2511		0.01445	0.1058	115	0.14	0.8916
		Treatment					0.5736						0.2246						0.8354
Tanzania, 2015	11	sex	0.6821	0.4198	175	1.62	0.1060		0.1065	0.1375	425	0.77	0.4392		0.1514	0.2149	178	0.70	0.4821
		age	-0.1128	0.1612	175	-0.70	0.4852		-0.01289	0.05616	425	-0.23	0.8186		-0.07730	0.08154	178	-0.95	0.3444
		Treatment					0.5025						0.7498						0.2546
The Philippines, 2003	12	sex	0.04131	0.1733	520	0.24	0.8117		0.04683	0.1222	751	0.38	0.7016							no hookworms observed
		age	0.02910	0.04832	520	0.60	0.5473		0.07073	0.03478	751	2.03	0.0423
		Treatment					0.2054						0.2544
Panamá, 2013	13	sex	-0.7585	0.5055	61	-1.50	0.1387		0	.	.	.	.							Albendazole only; no hookworms observed
		age	0.1454	0.2366	61	0.61	0.5410		0	.	.	.	.
		Treatment

## Sheet: References
Country & Year of study [Ref]	Study ID
Philippines, China, Kenya, Kenya, 1999	1	23	Olds GR, King C, Hewlett J, Olveda R, Wu G, Ouma J, et al. Double-blind placebo-controlled study of concurrent administration of albendazole and praziquantel in schoolchildren with schistosomiasis and geohelminths. J Infect Dis. 1999;179(4):996-1003. doi: 10.1086/314686. PubMed PMID: 10068597.
Tanzania, 2002	2	18	Albonico M, Bickle Q, Haji HJ, Ramsan M, Khatib KJ, Montresor A, et al. Evaluation of the efficacy of pyrantel-oxantel for the treatment of soil-transmitted nematode infections. Trans R Soc Trop Med Hyg 2002;96(6):685-90. Epub 2003/03/11. PubMed PMID: 12625151.
China, 2008	3	29	Steinmann P, Zhou XN, Du ZW, Jiang JY, Xiao SH, Wu ZX, et al. Tribendimidine and albendazole for treating soil-transmitted helminths, Strongyloides stercoralis and Taenia spp.: open-label randomized trial. PLoS Negl Trop Dis.. 2008;2(10):e322. doi: 10.1371/journal.pntd.0000322. PubMed PMID: 18923706; PubMed Central PMCID: PMCPMC2561005.
China, 2011	4	28	Steinmann P, Utzinger J, Du ZW, Jiang JY, Chen JX, Hattendorf J, et al. Efficacy of single-dose and triple-dose albendazole and mebendazole against soil-transmitted helminths and Taenia spp.: a randomized controlled trial. PLoS One. 2011;6(9):e25003. doi: 10.1371/journal.pone.0025003. PubMed PMID: 21980373; PubMed Central PMCID: PMCPMC3181256.
Zanzibar, 2010	5	22	Knopp S, Mohammed KA, Speich B, Hattendorf J, Khamis IS, Khamis AN, et al. Albendazole and mebendazole administered alone or in combination with ivermectin against Trichuris trichiura: a randomized controlled trial. Clin Infect Dis. 2010;51(12):1420-8. doi: 10.1086/657310. PubMed PMID: 21062129.
Ivory Coast, 2009	6	24	Scherrer AU, Sjoberg MK, Allangba A, Traore M, Lohourignon LK, Tschannen AB, et al. Sequential analysis of helminth egg output in human stool samples following albendazole and praziquantel administration. Acta Trop. 2009;109(3):226-31. doi: 10.1016/j.actatropica.2008.11.015. PubMed PMID: 19070583.
Tanzania, 2012	7	26	Speich B, Ame SM, Ali SM, Alles R, Hattendorf J, Utzinger J, et al. Efficacy and safety of nitazoxanide, albendazole, and nitazoxanide-albendazole against Trichuris trichiura infection: A randomized controlled trial. PLoS Negl Trop Dis. 2012;6(6):e1685. Epub 2012/06/09. doi: 10.1371/journal.pntd.0001685. PubMed PMID: 22679525; PubMed Central PMCID: PMC3367984.
Haïti, Kenya, 2013	8	20	Diawara A, Halpenny CM, Churcher TS, Mwandawiro C, Kihara J, Kaplan RM, et al. Association between response to albendazole treatment and beta-tubulin genotype frequencies in soil-transmitted helminths. PLoS Negl Trop Dis. 2013;7(5):e2247. Epub 2013/06/06. doi: 10.1371/journal.pntd.0002247. PubMed PMID: 23738029; PubMed Central PMCID: PMC3667785.
Tanzania, 2012	9	27	Speich B, Ame SM, Ali SM, Alles R, Huwyler J, Hattendorf J, et al. Oxantel pamoate-albendazole for Trichuris trichiura infection. N Engl J Med. 2014;370(7):610-20. doi: 10.1056/NEJMoa1301956. PubMed PMID: 24521107.
China, 2014	10	30	Yap P, Wu FW, Du ZW, Hattendorf J, Chen R, Jiang JY, et al. Effect of deworming on physical fitness of school-aged children in Yunnan, China: a double-blind, randomized, placebo-controlled trial. PLoS Negl Trop Dis. 2014;8(7):e2983. doi: 10.1371/journal.pntd.0002983. PubMed PMID: 25010608; PubMed Central PMCID: PMCPMC4091871.
Tanzania, 2015	11	25	Speich B, Ali SM, Ame SM, Bogoch, II, Alles R, Huwyler J, et al. Efficacy and safety of albendazole plus ivermectin, albendazole plus mebendazole, albendazole plus oxantel pamoate, and mebendazole alone against Trichuris trichiura and concomitant soil-transmitted helminth infections: a four-arm, randomised controlled trial. Lancet Infect Dis. 2015;15(3):277-84. doi: 10.1016/S1473-3099(14)71050-3.…
The Philippines, 2003	12	19	Belizario VY, Amarillo ME, de Leon WU, de los Reyes AE, Bugayong MG, Macatangay BJ. A comparison of the efficacy of single doses of albendazole, ivermectin, and diethylcarbamazine alone or in combinations against Ascaris and Trichuris spp. Bull World Health Organ. 2003;81(1):35-42. PubMed PMID: 12640474; PubMed Central PMCID: PMCPMC2572315.
Panamá, 2013	13	21	Halpenny CM, Paller C, Koski KG, Valdés VE, Scott ME. Regional, Household and individual factors that influence soil transmitted helminth reinfection dynamics in preschoolchildren from rural indigenous Panama. PLoS Negl Trop Dis 2013;7:e2070.
